# Supplementary material for: A combined observational and Mendelian randomization investigation reveals NMR-measured analytes to be risk factors of major cardiovascular diseases
Source: Sci Rep. 2024 May 9;14:10645. doi: 10.1038/s41598-024-61440-5 (PMC11082182; doi:10.1038/s41598-024-61440-5)
Supplement: Supplementary file 8 — Supplementary Information 8. [file 41598_2024_61440_MOESM8_ESM.xlsx]

## Sheet: Table content
Table	Description	Note
Table S1	NMR analytes information used for Mendelian randomization (MR) analysis.
Table S2	The associations of measured levels of analytes with the risk of three CVD.	Model 1 adjusted for age, sex, fasting time and race; Model 2 adjusted for age, sex, race, Townsend deprivation index, smoking, fasting time, diabetes, BMI, systolic blood pressure and statin use. MI, myocardial infarction; HF; heart failure.
Table S3	The assoications of genetically predicted levels of analytes with the risk of CVD by MR.
Table S4	MR Steiger test of the associations of genetically predicted levels of analytes and CVD risk.	CHD, coronary heart disease.
Table S5	Multivariable MR result for analytes only associated with CHD in the primary analysis.
Table S6	Multivariable MR result for analytes only associated with heart failure in the primary analysis.
Table S7	Multivariable MR result for analytes only associated with CHD and heart failure in the primary analysis and CHD as an outcome.
Table S8	Multivariable MR result for analytes only associated with CHD and heart failure in the primary analysis and heart failure as an outcome.
Table S9	The association of two analytes of interest with IMT and IMGSM.	IMT, intima-media thickness; IM-GSM, intima-media grey scale median.

## Sheet: Table S1
Table S1. NMR analytes information used for MR analysis.
NMR analytes	Number of independent SNPs	F-statistic	Analyte full name||GWAS ID in MRCIEU
Acetate	9	62.0366	Acetate || id:met-d-Acetate
Acetoacetate	7	68.0277	Acetoacetate || id:met-d-Acetoacetate
Ala	36	73.6441	Alanine || id:met-d-Ala
Albumin	29	94.4923	Albumin || id:met-d-Albumin
ApoA1	77	134.351	Apolipoprotein A1 || id:met-d-ApoA1
ApoB	58	179.135	Apolipoprotein B || id:met-d-ApoB
ApoB/ApoA1	75	160.585	Ratio of apolipoprotein B to apolipoprotein A1 || id:met-d-ApoB_by_ApoA1
bOHbutyrate	17	63.4389	3-Hydroxybutyrate || id:met-d-bOHbutyrate
Cholines	64	126.936	Total cholines || id:met-d-Cholines
Citrate	38	126.373	Citrate || id:met-d-Citrate
Creatinine	78	56.4563	Creatinine || id:met-d-Creatinine
DHA	48	193.581	Docosahexaenoic acid || id:met-d-DHA
DHA %	28	235.477	Ratio of docosahexaenoic acid to total fatty acids || id:met-d-DHA_pct
Gln	46	128.204	Glutamine || id:met-d-Gln
Glucose	26	70.3178	Glucose || id:met-d-Glucose
GlycA	61	101.211	Glycoprotein acetyls || id:met-d-GlycA
HDL-C	101	130.656	HDL cholesterol || id:met-d-HDL_C
HDL-TG	67	195.987	Triglycerides in HDL || id:met-d-HDL_TG
HDL size	109	144.956	Average diameter for HDL particles || id:met-d-HDL_size
His	17	75.6763	Histidine || id:met-d-His
IDL-C	69	185.323	Cholesterol in IDL || id:met-d-IDL_C
IDL-CE	67	190.939	Cholesteryl esters in IDL || id:met-d-IDL_CE
IDL-FC	65	184.646	Free cholesterol in IDL || id:met-d-IDL_FC
IDL-L	64	192.771	Total lipids in IDL || id:met-d-IDL_L
IDL-P	50	226.754	Concentration of IDL particles || id:met-d-IDL_P
IDL-PL	65	190.51	Phospholipids in IDL || id:met-d-IDL_PL
IDL-TG	68	188.396	Triglycerides in IDL || id:met-d-IDL_TG
Ile	10	94.4106	Isoleucine || id:met-d-Ile
L-HDL-C	112	148.744	Cholesterol in large HDL || id:met-d-L_HDL_C
L-HDL-CE	112	147.813	Cholesteryl esters in large HDL || id:met-d-L_HDL_CE
L-HDL-FC	108	155.162	Free cholesterol in large HDL || id:met-d-L_HDL_FC
L-HDL-L	110	149.238	Total lipids in large HDL || id:met-d-L_HDL_L
L-HDL-P	107	154.348	Concentration of large HDL particles || id:met-d-L_HDL_P
L-HDL-PL	96	159.819	Phospholipids in large HDL || id:met-d-L_HDL_PL
L-HDL-TG	56	271.19	Triglycerides in large HDL || id:met-d-L_HDL_TG
L-LDL-C	55	200.06	Cholesterol in large LDL || id:met-d-L_LDL_C
L-LDL-CE	53	199.267	Cholesteryl esters in large LDL || id:met-d-L_LDL_CE
L-LDL-FC	58	207.818	Free cholesterol in large LDL || id:met-d-L_LDL_FC
L-LDL-L	53	204.495	Total lipids in large LDL || id:met-d-L_LDL_L
L-LDL-P	61	180.509	Concentration of large LDL particles || id:met-d-L_LDL_P
L-LDL-PL	51	210.477	Phospholipids in large LDL || id:met-d-L_LDL_PL
L-LDL-TG	71	156.854	Triglycerides in large LDL || id:met-d-L_LDL_TG
L-VLDL-C	68	144.088	Cholesterol in large VLDL || id:met-d-L_VLDL_C
L-VLDL-CE	66	139.052	Cholesteryl esters in large VLDL || id:met-d-L_VLDL_CE
L-VLDL-FC	69	153.237	Free cholesterol in large VLDL || id:met-d-L_VLDL_FC
L-VLDL-L	69	149.946	Total lipids in large VLDL || id:met-d-L_VLDL_L
L-VLDL-P	69	154.824	Concentration of large VLDL particles || id:met-d-L_VLDL_P
L-VLDL-PL	69	158.576	Phospholipids in large VLDL || id:met-d-L_VLDL_PL
L-VLDL-TG	73	141.726	Triglycerides in large VLDL || id:met-d-L_VLDL_TG
LA	57	125.158	Linoleic acid || id:met-d-LA
LA %	41	125.115	Ratio of linoleic acid to total fatty acids || id:met-d-LA_pct
Lactate	12	61.2419	Lactate || id:met-d-Lactate
LDL-C	52	202.476	LDL cholesterol || id:met-d-LDL_C
LDL-TG	73	148.649	Triglycerides in LDL || id:met-d-LDL_TG
LDL size	39	92.8126	Average diameter for LDL particles || id:met-d-LDL_size
Leu	17	97.7913	Leucine || id:met-d-Leu
M-HDL-C	88	119.58	Cholesterol in medium HDL || id:met-d-M_HDL_C
M-HDL-CE	88	91.0355	Cholesteryl esters in medium HDL || id:met-d-M_HDL_CE
M-HDL-FC	86	129.296	Free cholesterol in medium HDL || id:met-d-M_HDL_FC
M-HDL-L	74	132.393	Total lipids in medium HDL || id:met-d-M_HDL_L
M-HDL-P	79	129.712	Concentration of medium HDL particles || id:met-d-M_HDL_P
M-HDL-PL	70	136.549	Phospholipids in medium HDL || id:met-d-M_HDL_PL
M-HDL-TG	61	205.262	Triglycerides in medium HDL || id:met-d-M_HDL_TG
M-LDL-C	51	182.415	Cholesterol in medium LDL || id:met-d-M_LDL_C
M-LDL-CE	54	160.675	Cholesteryl esters in medium LDL || id:met-d-M_LDL_CE
M-LDL-FC	53	221.803	Free cholesterol in medium LDL || id:met-d-M_LDL_FC
M-LDL-L	51	185.921	Total lipids in medium LDL || id:met-d-M_LDL_L
M-LDL-P	50	163.544	Concentration of medium LDL particles || id:met-d-M_LDL_P
M-LDL-PL	51	209.346	Phospholipids in medium LDL || id:met-d-M_LDL_PL
M-LDL-TG	70	150.638	Triglycerides in medium LDL || id:met-d-M_LDL_TG
M-VLDL-C	51	174.325	Cholesterol in medium VLDL || id:met-d-M_VLDL_C
M-VLDL-CE	51	185.34	Cholesteryl esters in medium VLDL || id:met-d-M_VLDL_CE
M-VLDL-FC	64	134.44	Free cholesterol in medium VLDL || id:met-d-M_VLDL_FC
M-VLDL-L	62	131.04	Total lipids in medium VLDL || id:met-d-M_VLDL_L
M-VLDL-P	66	124.153	Concentration of medium VLDL particles || id:met-d-M_VLDL_P
M-VLDL-PL	68	127.323	Phospholipids in medium VLDL || id:met-d-M_VLDL_PL
MUFA	66	136.391	Monounsaturated fatty acids || id:met-d-MUFA
MUFA %	72	156.274	Ratio of monounsaturated fatty acids to total fatty acids || id:met-d-MUFA_pct
Omega-3	52	253.412	Omega-3 fatty acids || id:met-d-Omega_3
Omega-3 %	41	304.881	Ratio of omega-3 fatty acids to total fatty acids || id:met-d-Omega_3_pct
Omega-6	63	123.139	Omega-6 fatty acids || id:met-d-Omega_6
Omega-6 %	56	115.659	Ratio of omega-6 fatty acids to total fatty acids || id:met-d-Omega_6_pct
Phe	9	146.166	Phenylalanine || id:met-d-Phe
Phosphatidylc	61	146.593	Phosphatidylcholines || id:met-d-Phosphatidylc
Phosphoglyc	59	136.208	Phosphoglycerides || id:met-d-Phosphoglyc
PUFA	66	138.383	Polyunsaturated fatty acids || id:met-d-PUFA
PUFA %	51	115.385	Ratio of polyunsaturated fatty acids to total fatty acids || id:met-d-PUFA_pct
Remnant-C	56	165.777	Remnant cholesterol (non-HDL, non-LDL -cholesterol) || id:met-d-Remnant_C
S-HDL-C	54	99.7874	Cholesterol in small HDL || id:met-d-S_HDL_C
S-HDL-CE	50	122.326	Cholesteryl esters in small HDL || id:met-d-S_HDL_CE
S-HDL-FC	52	106.869	Free cholesterol in small HDL || id:met-d-S_HDL_FC
S-HDL-L	48	117.562	Total lipids in small HDL || id:met-d-S_HDL_L
S-HDL-P	49	111.044	Concentration of small HDL particles || id:met-d-S_HDL_P
S-HDL-PL	55	113.528	Phospholipids in small HDL || id:met-d-S_HDL_PL
S-HDL-TG	81	160.405	Triglycerides in small HDL || id:met-d-S_HDL_TG
S-LDL-C	55	194.172	Cholesterol in small LDL || id:met-d-S_LDL_C
S-LDL-CE	55	170.994	Cholesteryl esters in small LDL || id:met-d-S_LDL_CE
S-LDL-FC	55	268.619	Free cholesterol in small LDL || id:met-d-S_LDL_FC
S-LDL-L	53	213.969	Total lipids in small LDL || id:met-d-S_LDL_L
S-LDL-P	59	166.388	Concentration of small LDL particles || id:met-d-S_LDL_P
S-LDL-PL	55	269.8	Phospholipids in small LDL || id:met-d-S_LDL_PL
S-LDL-TG	71	160.97	Triglycerides in small LDL || id:met-d-S_LDL_TG
S-VLDL-C	71	133.131	Cholesterol in small VLDL || id:met-d-S_VLDL_C
S-VLDL-CE	77	127.949	Cholesteryl esters in small VLDL || id:met-d-S_VLDL_CE
S-VLDL-FC	60	148.498	Free cholesterol in small VLDL || id:met-d-S_VLDL_FC
S-VLDL-L	74	132.362	Total lipids in small VLDL || id:met-d-S_VLDL_L
S-VLDL-P	74	137.362	Concentration of small VLDL particles || id:met-d-S_VLDL_P
S-VLDL-PL	74	126.589	Phospholipids in small VLDL || id:met-d-S_VLDL_PL
S-VLDL-TG	81	156.022	Triglycerides in small VLDL || id:met-d-S_VLDL_TG
SFA	55	122.793	Saturated fatty acids || id:met-d-SFA
SFA %	29	69.9417	Ratio of saturated fatty acids to total fatty acids || id:met-d-SFA_pct
Sphingomyelins	68	151.957	Sphingomyelins || id:met-d-Sphingomyelins
TG/PG	89	143.006	Ratio of triglycerides to phosphoglycerides || id:met-d-TG_by_PG
Total-C	64	150.218	Total cholesterol || id:met-d-Total_C
Total-CE	65	148.599	Total esterified cholesterol || id:met-d-Total_CE
Total-FA	64	131.59	Total fatty acids || id:met-d-Total_FA
Total-FC	62	152.222	Total free cholesterol || id:met-d-Total_FC
Total-TG	75	148.493	Total triglycerides || id:met-d-Total_TG
Tyr	38	100.212	Tyrosine || id:met-d-Tyr
Unsaturation	50	227.781	Degree of unsaturation || id:met-d-Unsaturation
Val	22	115.152	Valine || id:met-d-Val
VLDL-C	65	130.036	VLDL cholesterol || id:met-d-VLDL_C
VLDL-TG	75	150.28	Triglycerides in VLDL || id:met-d-VLDL_TG
VLDL size	79	166.439	Average diameter for VLDL particles || id:met-d-VLDL_size
XL-HDL-C	102	163.318	Cholesterol in very large HDL || id:met-d-XL_HDL_C
XL-HDL-CE	106	158.871	Cholesteryl esters in very large HDL || id:met-d-XL_HDL_CE
XL-HDL-FC	86	174.428	Free cholesterol in very large HDL || id:met-d-XL_HDL_FC
XL-HDL-L	91	164.45	Total lipids in very large HDL || id:met-d-XL_HDL_L
XL-HDL-P	96	161.051	Concentration of very large HDL particles || id:met-d-XL_HDL_P
XL-HDL-PL	85	167.338	Phospholipids in very large HDL || id:met-d-XL_HDL_PL
XL-HDL-TG	65	200.042	Triglycerides in very large HDL || id:met-d-XL_HDL_TG
XL-VLDL-C	68	150.089	Cholesterol in very large VLDL || id:met-d-XL_VLDL_C
XL-VLDL-CE	70	131.048	Cholesteryl esters in very large VLDL || id:met-d-XL_VLDL_CE
XL-VLDL-FC	62	168.262	Free cholesterol in very large VLDL || id:met-d-XL_VLDL_FC
XL-VLDL-L	74	148.389	Total lipids in very large VLDL || id:met-d-XL_VLDL_L
XL-VLDL-P	74	150.494	Concentration of very large VLDL particles || id:met-d-XL_VLDL_P
XL-VLDL-PL	68	157.404	Phospholipids in very large VLDL || id:met-d-XL_VLDL_PL
XL-VLDL-TG	81	140.2	Triglycerides in very large VLDL || id:met-d-XL_VLDL_TG
XS-VLDL-C	64	178.061	Cholesterol in very small VLDL || id:met-d-XS_VLDL_C
XS-VLDL-CE	63	184.58	Cholesteryl esters in very small VLDL || id:met-d-XS_VLDL_CE
XS-VLDL-FC	68	168.7	Free cholesterol in very small VLDL || id:met-d-XS_VLDL_FC
XS-VLDL-L	74	161.423	Total lipids in very small VLDL || id:met-d-XS_VLDL_L
XS-VLDL-P	69	165.028	Concentration of very small VLDL particles || id:met-d-XS_VLDL_P
XS-VLDL-PL	77	158.852	Phospholipids in very small VLDL || id:met-d-XS_VLDL_PL
XS-VLDL-TG	83	168.036	Triglycerides in very small VLDL || id:met-d-XS_VLDL_TG
XXL-VLDL-C	70	168.237	Cholesterol in chylomicrons and extremely large VLDL || id:met-d-XXL_VLDL_C
XXL-VLDL-CE	69	165.356	Cholesteryl esters in chylomicrons and extremely large VLDL || id:met-d-XXL_VLDL_CE
XXL-VLDL-FC	71	167.911	Free cholesterol in chylomicrons and extremely large VLDL || id:met-d-XXL_VLDL_FC
XXL-VLDL-L	71	156.267	Total lipids in chylomicrons and extremely large VLDL || id:met-d-XXL_VLDL_L
XXL-VLDL-P	69	161.252	Concentration of chylomicrons and extremely large VLDL particles || id:met-d-XXL_VLDL_P
XXL-VLDL-PL	75	160.55	Phospholipids in chylomicrons and extremely large VLDL || id:met-d-XXL_VLDL_PL

## Sheet: Table S2
Table S2. The associations of measured levels of analytes with the risk of three CVD.
Analyte	HR1	se1	95%CI lower1	95%CI upper1	p-value1	HR2	se2	95%CI lower	95%CI upper2	p-value2	FDRyes	Outcome	Analyte full name
Acetate	0.96	0.02298	0.92	1	0.0763998	0.99	0.02409	0.94	1.04	0.697185	0	Stroke	Acetate
Acetate	0.91	0.01911	0.88	0.95	1.632e-06	0.95	0.02004	0.92	0.99	0.0169497	1	MI	Acetate
Acetate	0.93	0.01648	0.9	0.96	3.378e-05	1	0.01722	0.97	1.04	0.809819	1	HF	Acetate
Acetoacetate	1.13	0.01702	1.09	1.17	1.09e-12	1.08	0.01827	1.04	1.12	1.326e-05	1	HF	Acetoacetate
Acetoacetate	1.06	0.02378	1.01	1.11	0.0139914	1.01	0.02506	0.96	1.06	0.73433	1	Stroke	Acetoacetate
Acetoacetate	1.05	0.01972	1.01	1.09	0.0205274	1.01	0.02083	0.97	1.06	0.475052	1	MI	Acetoacetate
Ala	1.05	0.02349	1	1.1	0.0305359	1.01	0.02471	0.96	1.06	0.825917	1	Stroke	Alanine
Ala	1.09	0.01688	1.05	1.12	6.298e-07	0.97	0.0177	0.94	1.01	0.143851	1	HF	Alanine
Ala	1.05	0.0196	1.01	1.09	0.00864482	1.01	0.02069	0.97	1.06	0.492168	1	MI	Alanine
Albumin	0.85	0.01963	0.82	0.89	8.882e-16	0.89	0.02063	0.85	0.92	5.62e-09	1	MI	Albumin
Albumin	0.83	0.02357	0.8	0.87	8.882e-15	0.84	0.02465	0.8	0.89	7.11e-12	1	Stroke	Albumin
Albumin	0.8	0.01698	0.78	0.83	<1.00e-17	0.87	0.0177	0.84	0.9	4.441e-16	1	HF	Albumin
ApoA1	0.76	0.02118	0.73	0.79	<1.00e-17	0.8	0.02253	0.77	0.84	<1.00e-17	1	MI	Apolipoprotein A1
ApoA1	0.82	0.01818	0.79	0.85	<1.00e-17	0.95	0.01921	0.92	0.99	0.0144158	1	HF	Apolipoprotein A1
ApoA1	0.86	0.02526	0.82	0.9	3.375e-09	0.9	0.02677	0.86	0.95	0.00012432	1	Stroke	Apolipoprotein A1
ApoB	0.92	0.02282	0.88	0.96	0.00023704	1.01	0.02671	0.96	1.07	0.686839	1	Stroke	Apolipoprotein B
ApoB	0.78	0.01639	0.76	0.81	<1.00e-17	0.93	0.01934	0.9	0.97	0.00034673	1	HF	Apolipoprotein B
ApoB	1.18	0.01941	1.13	1.22	<1.00e-17	1.33	0.02202	1.27	1.38	<1.00e-17	1	MI	Apolipoprotein B
ApoB/ApoA1	0.88	0.01685	0.85	0.91	3.22e-14	0.97	0.01913	0.93	1.01	0.0945478	1	HF	Ratio of apolipoprotein B to apolipoprotein A1
ApoB/ApoA1	1	0.02351	0.95	1.05	0.940914	1.07	0.02643	1.02	1.13	0.00959832	0	Stroke	Ratio of apolipoprotein B to apolipoprotein A1
ApoB/ApoA1	1.33	0.01985	1.28	1.39	<1.00e-17	1.44	0.02201	1.38	1.5	<1.00e-17	1	MI	Ratio of apolipoprotein B to apolipoprotein A1
bOHbutyrate	1.12	0.01785	1.08	1.16	8.362e-10	1.1	0.0195	1.06	1.14	1.222e-06	1	HF	3-Hydroxybutyrate
bOHbutyrate	1.07	0.02068	1.02	1.11	0.00175244	1.04	0.02206	0.99	1.08	0.0974956	1	MI	3-Hydroxybutyrate
bOHbutyrate	1.1	0.02484	1.04	1.15	0.00022981	1.05	0.02643	0.99	1.1	0.0785455	1	Stroke	3-Hydroxybutyrate
Cholines	0.88	0.02452	0.84	0.93	2.771e-07	0.94	0.02669	0.89	0.99	0.0262718	1	Stroke	Total cholines
Cholines	0.95	0.02061	0.91	0.99	0.0128402	1.02	0.02225	0.98	1.06	0.387342	1	MI	Total cholines
Cholines	0.78	0.01768	0.76	0.81	<1.00e-17	0.95	0.01917	0.91	0.98	0.00505371	1	HF	Total cholines
Citrate	1.03	0.02388	0.99	1.08	0.151275	1.02	0.02495	0.97	1.07	0.458559	0	Stroke	Citrate
Citrate	1.08	0.01719	1.04	1.11	1.238e-05	1.07	0.01788	1.03	1.11	0.0001855	1	HF	Citrate
Citrate	1.04	0.01991	1	1.09	0.0296189	1.06	0.0209	1.01	1.1	0.00998954	1	MI	Citrate
Creatinine	1.17	0.0199	1.13	1.22	1.554e-15	1.08	0.02029	1.03	1.12	0.00028263	1	HF	Creatinine
Creatinine	1.17	0.02759	1.11	1.23	1.483e-08	1.14	0.02869	1.07	1.2	9.876e-06	1	Stroke	Creatinine
Creatinine	1.2	0.0233	1.14	1.25	1.31e-14	1.16	0.02432	1.1	1.21	1.589e-09	1	MI	Creatinine
DHA	0.87	0.02374	0.83	0.91	2.422e-09	0.93	0.02526	0.89	0.98	0.00586914	1	Stroke	Docosahexaenoic acid
DHA	0.79	0.01703	0.76	0.82	<1.00e-17	0.9	0.01818	0.87	0.93	2.562e-09	1	HF	Docosahexaenoic acid
DHA	0.87	0.01974	0.84	0.9	8.711e-13	0.93	0.02094	0.89	0.97	0.00083347	1	MI	Docosahexaenoic acid
DHA %	0.88	0.02323	0.84	0.92	3.102e-08	0.94	0.02538	0.9	0.99	0.0161826	1	Stroke	Ratio of docosahexaenoic acid to total fatty acids
DHA %	0.8	0.01942	0.77	0.83	<1.00e-17	0.85	0.02124	0.82	0.89	5.196e-14	1	MI	Ratio of docosahexaenoic acid to total fatty acids
DHA %	0.84	0.01667	0.81	0.86	<1.00e-17	0.93	0.01818	0.9	0.96	4.534e-05	1	HF	Ratio of docosahexaenoic acid to total fatty acids
Gln	0.99	0.02341	0.94	1.04	0.627284	1.04	0.0244	0.99	1.09	0.0914069	0	Stroke	Glutamine
Gln	0.94	0.01943	0.9	0.98	0.00119934	0.98	0.02038	0.94	1.02	0.34293	1	MI	Glutamine
Gln	0.92	0.01683	0.89	0.95	9.094e-07	0.99	0.01736	0.96	1.02	0.508113	1	HF	Glutamine
Glucose	1.11	0.01938	1.07	1.15	5.533e-08	1.03	0.0206	0.99	1.08	0.110742	1	MI	Glucose
Glucose	1.13	0.02325	1.08	1.18	2.788e-07	1.02	0.02446	0.97	1.07	0.537555	1	Stroke	Glucose
Glucose	1.24	0.01682	1.2	1.28	<1.00e-17	1.06	0.01741	1.02	1.09	0.00120847	1	HF	Glucose
GlycA	1.39	0.01978	1.34	1.44	<1.00e-17	1.29	0.02179	1.24	1.35	<1.00e-17	1	MI	Glycoprotein acetyls
GlycA	1.16	0.02386	1.11	1.22	5.34e-10	1.05	0.02628	1	1.11	0.0510463	1	Stroke	Glycoprotein acetyls
GlycA	1.3	0.01721	1.26	1.35	<1.00e-17	1.09	0.01903	1.05	1.13	8.19e-06	1	HF	Glycoprotein acetyls
HDL-C	0.78	0.01834	0.75	0.81	<1.00e-17	0.98	0.01996	0.94	1.02	0.240867	1	HF	HDL cholesterol
HDL-C	0.71	0.02145	0.68	0.74	<1.00e-17	0.77	0.02355	0.74	0.81	<1.00e-17	1	MI	HDL cholesterol
HDL-C	0.85	0.02549	0.8	0.89	4.498e-11	0.92	0.02785	0.87	0.97	0.0035202	1	Stroke	HDL cholesterol
HDL-TG	1.17	0.01983	1.12	1.21	7.105e-15	1.11	0.02108	1.07	1.16	4.019e-07	1	MI	Triglycerides in HDL
HDL-TG	1.05	0.02399	1.01	1.1	0.0287059	1	0.02541	0.95	1.05	0.944419	1	Stroke	Triglycerides in HDL
HDL-TG	1.08	0.01727	1.04	1.12	7.163e-06	0.99	0.01831	0.96	1.03	0.61515	1	HF	Triglycerides in HDL
HDL size	0.87	0.01861	0.84	0.9	1.956e-13	1.1	0.02052	1.06	1.15	1.697e-06	1	HF	Average diameter for HDL particles
HDL size	0.74	0.02172	0.71	0.77	<1.00e-17	0.8	0.02407	0.77	0.84	<1.00e-17	1	MI	Average diameter for HDL particles
HDL size	0.92	0.02585	0.88	0.97	0.00138252	1.03	0.02858	0.98	1.09	0.281738	1	Stroke	Average diameter for HDL particles
His	0.9	0.02348	0.86	0.94	4.263e-06	0.91	0.02438	0.87	0.96	0.00026406	1	Stroke	Histidine
His	0.88	0.01692	0.85	0.91	2.136e-13	0.91	0.0175	0.88	0.94	3.681e-08	1	HF	Histidine
His	0.92	0.01954	0.88	0.95	1.48e-05	0.94	0.02033	0.9	0.97	0.00126651	1	MI	Histidine
IDL-C	0.88	0.02319	0.84	0.92	8.786e-09	1	0.02815	0.95	1.06	0.97527	1	Stroke	Cholesterol in IDL
IDL-C	0.72	0.01673	0.7	0.75	<1.00e-17	0.95	0.02043	0.91	0.99	0.00748766	1	HF	Cholesterol in IDL
IDL-C	1.02	0.01972	0.98	1.06	0.275993	1.19	0.02321	1.14	1.25	3.22e-14	0	MI	Cholesterol in IDL
IDL-CE	0.87	0.02324	0.84	0.91	6.669e-09	1	0.02815	0.94	1.05	0.93888	1	Stroke	Cholesteryl esters in IDL
IDL-CE	0.72	0.01677	0.7	0.74	<1.00e-17	0.94	0.02044	0.9	0.98	0.00252459	1	HF	Cholesteryl esters in IDL
IDL-CE	1.02	0.01976	0.98	1.06	0.353223	1.19	0.02322	1.13	1.24	2.187e-13	0	MI	Cholesteryl esters in IDL
IDL-FC	0.88	0.02308	0.84	0.92	3.2e-08	1.01	0.02796	0.96	1.07	0.753357	1	Stroke	Free cholesterol in IDL
IDL-FC	1.03	0.01961	0.99	1.07	0.131345	1.2	0.02302	1.15	1.26	6.661e-16	0	MI	Free cholesterol in IDL
IDL-FC	0.74	0.01663	0.71	0.76	<1.00e-17	0.97	0.02024	0.93	1.01	0.0981366	1	HF	Free cholesterol in IDL
IDL-L	0.89	0.0232	0.85	0.93	3.908e-07	1.01	0.02799	0.96	1.07	0.662546	1	Stroke	Total lipids in IDL
IDL-L	1.06	0.01973	1.02	1.1	0.00436027	1.23	0.02303	1.18	1.29	<1.00e-17	1	MI	Total lipids in IDL
IDL-L	0.74	0.01671	0.72	0.77	<1.00e-17	0.96	0.02029	0.92	1	0.0480057	1	HF	Total lipids in IDL
IDL-P	0.91	0.02276	0.87	0.95	2.443e-05	1.03	0.02744	0.97	1.08	0.364379	1	Stroke	Concentration of IDL particles
IDL-P	1.12	0.01941	1.07	1.16	1.647e-08	1.29	0.02263	1.24	1.35	<1.00e-17	1	MI	Concentration of IDL particles
IDL-P	0.77	0.01636	0.75	0.8	<1.00e-17	0.96	0.01984	0.93	1	0.0665155	1	HF	Concentration of IDL particles
IDL-PL	1.08	0.01974	1.04	1.12	7.762e-05	1.26	0.02294	1.21	1.32	<1.00e-17	1	MI	Phospholipids in IDL
IDL-PL	0.9	0.02322	0.86	0.94	3.485e-06	1.03	0.02798	0.97	1.09	0.334927	1	Stroke	Phospholipids in IDL
IDL-PL	0.75	0.01672	0.73	0.78	<1.00e-17	0.98	0.02026	0.94	1.02	0.362301	1	HF	Phospholipids in IDL
IDL-TG	1.29	0.01974	1.24	1.34	<1.00e-17	1.25	0.02109	1.2	1.3	<1.00e-17	1	MI	Triglycerides in IDL
IDL-TG	1.09	0.02406	1.04	1.14	0.00052319	1.05	0.02555	1	1.11	0.0395417	1	Stroke	Triglycerides in IDL
IDL-TG	1.09	0.01732	1.06	1.13	4.367e-07	1.04	0.01839	1	1.08	0.0350894	1	HF	Triglycerides in IDL
Ile	1.1	0.01734	1.06	1.14	7.92e-08	0.98	0.01848	0.95	1.02	0.411457	1	HF	Isoleucine
Ile	1.1	0.0202	1.06	1.15	1.062e-06	1.07	0.02158	1.02	1.11	0.00301006	1	MI	Isoleucine
Ile	1.07	0.02402	1.02	1.12	0.00750742	1.02	0.02563	0.97	1.07	0.522599	1	Stroke	Isoleucine
L-HDL-C	0.81	0.01835	0.78	0.84	<1.00e-17	1.06	0.02047	1.02	1.11	0.00310662	1	HF	Cholesterol in large HDL
L-HDL-C	0.88	0.02554	0.84	0.92	4.73e-07	1	0.02864	0.95	1.06	0.996289	1	Stroke	Cholesterol in large HDL
L-HDL-C	0.72	0.02149	0.69	0.76	<1.00e-17	0.8	0.02432	0.76	0.84	<1.00e-17	1	MI	Cholesterol in large HDL
L-HDL-CE	0.8	0.0183	0.77	0.83	<1.00e-17	1.06	0.02044	1.02	1.1	0.00552266	1	HF	Cholesteryl esters in large HDL
L-HDL-CE	0.72	0.02142	0.69	0.75	<1.00e-17	0.79	0.02428	0.75	0.83	<1.00e-17	1	MI	Cholesteryl esters in large HDL
L-HDL-CE	0.87	0.02547	0.83	0.92	1.493e-07	0.99	0.0286	0.94	1.05	0.833714	1	Stroke	Cholesteryl esters in large HDL
L-HDL-FC	0.9	0.02573	0.85	0.94	2.931e-05	1.02	0.02867	0.96	1.08	0.490283	1	Stroke	Free cholesterol in large HDL
L-HDL-FC	0.75	0.02167	0.72	0.78	<1.00e-17	0.83	0.02434	0.79	0.87	3.131e-14	1	MI	Free cholesterol in large HDL
L-HDL-FC	0.82	0.01849	0.79	0.85	<1.00e-17	1.07	0.02055	1.03	1.12	0.00046193	1	HF	Free cholesterol in large HDL
L-HDL-L	0.83	0.01868	0.8	0.86	<1.00e-17	1.06	0.02062	1.02	1.1	0.00408342	1	HF	Total lipids in large HDL
L-HDL-L	0.72	0.0218	0.69	0.76	<1.00e-17	0.79	0.02422	0.75	0.83	<1.00e-17	1	MI	Total lipids in large HDL
L-HDL-L	0.89	0.02597	0.84	0.94	5.965e-06	0.99	0.02871	0.94	1.05	0.852418	1	Stroke	Total lipids in large HDL
L-HDL-P	0.73	0.02169	0.7	0.76	<1.00e-17	0.81	0.02444	0.77	0.85	<1.00e-17	1	MI	Concentration of large HDL particles
L-HDL-P	0.81	0.01852	0.78	0.84	<1.00e-17	1.06	0.02054	1.02	1.1	0.0049175	1	HF	Concentration of large HDL particles
L-HDL-P	0.88	0.02576	0.84	0.93	7.445e-07	1	0.02875	0.94	1.06	0.927921	1	Stroke	Concentration of large HDL particles
L-HDL-PL	0.9	0.02616	0.85	0.95	5.054e-05	0.99	0.02862	0.93	1.05	0.676729	1	Stroke	Phospholipids in large HDL
L-HDL-PL	0.85	0.01882	0.82	0.88	<1.00e-17	1.06	0.02067	1.02	1.1	0.00686085	1	HF	Phospholipids in large HDL
L-HDL-PL	0.72	0.0219	0.69	0.75	<1.00e-17	0.78	0.024	0.74	0.82	<1.00e-17	1	MI	Phospholipids in large HDL
L-HDL-TG	1	0.02469	0.96	1.05	0.911778	1.01	0.02554	0.96	1.07	0.596813	0	Stroke	Triglycerides in large HDL
L-HDL-TG	1.01	0.02038	0.97	1.05	0.610938	1.02	0.02111	0.98	1.06	0.32082	0	MI	Triglycerides in large HDL
L-HDL-TG	0.99	0.01776	0.96	1.03	0.755967	1.03	0.0183	1	1.07	0.0675573	0	HF	Triglycerides in large HDL
L-LDL-C	0.73	0.01662	0.7	0.75	<1.00e-17	0.91	0.01945	0.87	0.94	3.113e-07	1	HF	Cholesterol in large LDL
L-LDL-C	1.07	0.01939	1.03	1.11	0.00033067	1.21	0.02206	1.16	1.27	<1.00e-17	1	MI	Cholesterol in large LDL
L-LDL-C	0.87	0.02302	0.83	0.91	3.775e-09	0.97	0.02684	0.92	1.02	0.240279	1	Stroke	Cholesterol in large LDL
L-LDL-CE	0.88	0.02304	0.84	0.92	1.385e-08	0.97	0.02661	0.92	1.02	0.207614	1	Stroke	Cholesteryl esters in large LDL
L-LDL-CE	0.73	0.01662	0.71	0.76	<1.00e-17	0.9	0.01927	0.87	0.94	9.905e-08	1	HF	Cholesteryl esters in large LDL
L-LDL-CE	1.09	0.0194	1.05	1.13	2.09e-05	1.22	0.0219	1.17	1.27	<1.00e-17	1	MI	Cholesteryl esters in large LDL
L-LDL-FC	0.86	0.02303	0.83	0.9	2.446e-10	0.98	0.02737	0.92	1.03	0.355101	1	Stroke	Free cholesterol in large LDL
L-LDL-FC	0.72	0.01664	0.69	0.74	<1.00e-17	0.92	0.01987	0.88	0.95	1.22e-05	1	HF	Free cholesterol in large LDL
L-LDL-FC	1.03	0.01942	1	1.07	0.0811443	1.19	0.02247	1.14	1.24	8.66e-15	0	MI	Free cholesterol in large LDL
L-LDL-L	0.74	0.01659	0.72	0.76	<1.00e-17	0.91	0.01937	0.88	0.95	1.688e-06	1	HF	Total lipids in large LDL
L-LDL-L	0.88	0.02301	0.84	0.92	5.699e-08	0.97	0.02674	0.93	1.03	0.343554	1	Stroke	Total lipids in large LDL
L-LDL-L	1.09	0.01941	1.05	1.13	7.133e-06	1.23	0.02201	1.18	1.28	<1.00e-17	1	MI	Total lipids in large LDL
L-LDL-P	0.91	0.02277	0.87	0.95	4.06e-05	1.01	0.02643	0.96	1.06	0.817268	1	Stroke	Concentration of large LDL particles
L-LDL-P	0.77	0.01637	0.75	0.8	<1.00e-17	0.94	0.0191	0.9	0.97	0.00057888	1	HF	Concentration of large LDL particles
L-LDL-P	1.17	0.01928	1.12	1.21	1.332e-15	1.31	0.02173	1.26	1.37	<1.00e-17	1	MI	Concentration of large LDL particles
L-LDL-PL	0.74	0.01653	0.71	0.76	<1.00e-17	0.91	0.01952	0.88	0.95	1.517e-06	1	HF	Phospholipids in large LDL
L-LDL-PL	1.08	0.01939	1.04	1.13	2.737e-05	1.23	0.0222	1.18	1.28	<1.00e-17	1	MI	Phospholipids in large LDL
L-LDL-PL	0.88	0.02292	0.84	0.92	5.277e-08	0.98	0.02692	0.93	1.03	0.403222	1	Stroke	Phospholipids in large LDL
L-LDL-TG	1.3	0.01969	1.25	1.35	<1.00e-17	1.26	0.0211	1.21	1.31	<1.00e-17	1	MI	Triglycerides in large LDL
L-LDL-TG	1.08	0.02398	1.03	1.13	0.00154567	1.04	0.02552	0.99	1.1	0.0939938	1	Stroke	Triglycerides in large LDL
L-LDL-TG	1.07	0.01728	1.03	1.11	0.00012669	1.02	0.01831	0.98	1.05	0.374725	1	HF	Triglycerides in large LDL
L-VLDL-C	1.3	0.02018	1.25	1.36	<1.00e-17	1.3	0.02198	1.24	1.36	<1.00e-17	1	MI	Cholesterol in large VLDL
L-VLDL-C	0.94	0.01737	0.91	0.97	0.0005173	0.92	0.01919	0.89	0.95	1.177e-05	1	HF	Cholesterol in large VLDL
L-VLDL-C	1.01	0.02409	0.96	1.06	0.70368	0.99	0.02637	0.94	1.05	0.84242	0	Stroke	Cholesterol in large VLDL
L-VLDL-CE	1.29	0.02007	1.24	1.34	<1.00e-17	1.32	0.02198	1.27	1.38	<1.00e-17	1	MI	Cholesteryl esters in large VLDL
L-VLDL-CE	0.99	0.02387	0.94	1.03	0.602644	1	0.02638	0.95	1.05	0.991824	0	Stroke	Cholesteryl esters in large VLDL
L-VLDL-CE	0.9	0.01721	0.87	0.93	3.869e-09	0.93	0.0193	0.89	0.96	7.463e-05	1	HF	Cholesteryl esters in large VLDL
L-VLDL-FC	1.31	0.02032	1.26	1.36	<1.00e-17	1.27	0.0221	1.22	1.33	<1.00e-17	1	MI	Free cholesterol in large VLDL
L-VLDL-FC	1.03	0.0243	0.98	1.08	0.219887	0.99	0.02649	0.94	1.04	0.721272	0	Stroke	Free cholesterol in large VLDL
L-VLDL-FC	0.98	0.01753	0.95	1.01	0.263873	0.91	0.01919	0.88	0.95	2.653e-06	0	HF	Free cholesterol in large VLDL
L-VLDL-L	1.03	0.02417	0.98	1.07	0.303789	0.98	0.0261	0.93	1.04	0.52302	0	Stroke	Total lipids in large VLDL
L-VLDL-L	0.97	0.01741	0.94	1.01	0.125815	0.91	0.01875	0.87	0.94	1.496e-07	0	HF	Total lipids in large VLDL
L-VLDL-L	1.28	0.02024	1.23	1.33	<1.00e-17	1.24	0.02188	1.19	1.29	<1.00e-17	1	MI	Total lipids in large VLDL
L-VLDL-P	0.99	0.01747	0.96	1.02	0.551993	0.91	0.01889	0.88	0.95	1.974e-06	0	HF	Concentration of large VLDL particles
L-VLDL-P	1.03	0.02424	0.99	1.08	0.179894	0.99	0.02625	0.94	1.04	0.650609	0	Stroke	Concentration of large VLDL particles
L-VLDL-P	1.29	0.02027	1.24	1.34	<1.00e-17	1.25	0.02197	1.19	1.3	<1.00e-17	1	MI	Concentration of large VLDL particles
L-VLDL-PL	1.01	0.01751	0.97	1.04	0.671446	0.92	0.01909	0.89	0.96	2.522e-05	0	HF	Phospholipids in large VLDL
L-VLDL-PL	1.31	0.0203	1.26	1.36	<1.00e-17	1.26	0.02208	1.21	1.32	<1.00e-17	1	MI	Phospholipids in large VLDL
L-VLDL-PL	1.04	0.02428	0.99	1.09	0.0875431	0.99	0.0264	0.94	1.05	0.796189	0	Stroke	Phospholipids in large VLDL
L-VLDL-TG	0.97	0.01734	0.94	1.01	0.123713	0.89	0.01839	0.86	0.93	8.232e-10	0	HF	Triglycerides in large VLDL
L-VLDL-TG	1.02	0.0241	0.98	1.07	0.334456	0.97	0.02582	0.92	1.02	0.282993	0	Stroke	Triglycerides in large VLDL
L-VLDL-TG	1.25	0.02022	1.2	1.3	<1.00e-17	1.19	0.02175	1.14	1.24	8.882e-16	1	MI	Triglycerides in large VLDL
LA	0.89	0.02319	0.85	0.93	3.026e-07	0.96	0.02624	0.91	1.01	0.0989446	1	Stroke	Linoleic acid
LA	0.76	0.01673	0.74	0.79	<1.00e-17	0.92	0.01895	0.88	0.95	2.911e-06	1	HF	Linoleic acid
LA	1.07	0.01951	1.03	1.11	0.00121104	1.16	0.02159	1.11	1.21	1.954e-11	1	MI	Linoleic acid
LA %	0.74	0.01701	0.72	0.77	<1.00e-17	0.96	0.01953	0.93	1	0.044156	1	HF	Ratio of linoleic acid to total fatty acids
LA %	0.84	0.02354	0.8	0.88	2.995e-13	0.96	0.0271	0.91	1.01	0.126794	1	Stroke	Ratio of linoleic acid to total fatty acids
LA %	0.87	0.01952	0.84	0.9	8.993e-13	0.97	0.02235	0.93	1.02	0.235443	1	MI	Ratio of linoleic acid to total fatty acids
Lactate	1.08	0.01692	1.04	1.12	5.223e-06	1.02	0.01751	0.98	1.05	0.338521	1	HF	Lactate
Lactate	1.06	0.01962	1.02	1.1	0.00298085	1.02	0.02042	0.98	1.06	0.340943	1	MI	Lactate
Lactate	1.04	0.0235	0.99	1.09	0.110304	1	0.02437	0.95	1.05	0.925358	0	Stroke	Lactate
LDL-C	0.88	0.02293	0.84	0.92	5.367e-08	0.97	0.02655	0.92	1.02	0.244737	1	Stroke	LDL cholesterol
LDL-C	1.1	0.01935	1.06	1.14	7.055e-07	1.23	0.02188	1.18	1.28	<1.00e-17	1	MI	LDL cholesterol
LDL-C	0.74	0.01653	0.71	0.76	<1.00e-17	0.9	0.01923	0.87	0.93	2.453e-08	1	HF	LDL cholesterol
LDL-TG	1.29	0.01971	1.25	1.35	<1.00e-17	1.25	0.02114	1.2	1.3	<1.00e-17	1	MI	Triglycerides in LDL
LDL-TG	1.08	0.02397	1.03	1.13	0.00229622	1.03	0.02552	0.98	1.09	0.192935	1	Stroke	Triglycerides in LDL
LDL-TG	1.06	0.01727	1.03	1.1	0.00029198	1	0.01826	0.96	1.04	0.950589	1	HF	Triglycerides in LDL
LDL size	0.93	0.0239	0.88	0.97	0.00153458	1	0.02556	0.95	1.05	0.99084	1	Stroke	Average diameter for LDL particles
LDL size	0.98	0.0198	0.94	1.02	0.310729	1.06	0.02121	1.01	1.1	0.00925021	0	MI	Average diameter for LDL particles
LDL size	0.88	0.0172	0.86	0.91	9.805e-13	1.03	0.01834	1	1.07	0.0720495	1	HF	Average diameter for LDL particles
Leu	1.05	0.01769	1.02	1.09	0.002747	0.94	0.01869	0.91	0.98	0.00097998	1	HF	Leucine
Leu	1.02	0.02448	0.97	1.07	0.441395	0.97	0.02606	0.92	1.02	0.266462	0	Stroke	Leucine
Leu	1.07	0.02065	1.02	1.11	0.00193346	1.03	0.02204	0.99	1.08	0.18409	1	MI	Leucine
M-HDL-C	0.72	0.02104	0.69	0.75	<1.00e-17	0.76	0.02242	0.73	0.79	<1.00e-17	1	MI	Cholesterol in medium HDL
M-HDL-C	0.83	0.01807	0.8	0.86	<1.00e-17	0.95	0.01916	0.92	0.99	0.0110968	1	HF	Cholesterol in medium HDL
M-HDL-C	0.86	0.02513	0.82	0.9	1.974e-09	0.89	0.02665	0.85	0.94	2.616e-05	1	Stroke	Cholesterol in medium HDL
M-HDL-CE	0.84	0.018	0.81	0.87	<1.00e-17	0.95	0.01909	0.92	0.99	0.00832772	1	HF	Cholesteryl esters in medium HDL
M-HDL-CE	0.72	0.02096	0.69	0.75	<1.00e-17	0.75	0.02234	0.72	0.79	<1.00e-17	1	MI	Cholesteryl esters in medium HDL
M-HDL-CE	0.86	0.02503	0.82	0.9	1.361e-09	0.89	0.02656	0.85	0.94	1.362e-05	1	Stroke	Cholesteryl esters in medium HDL
M-HDL-FC	0.76	0.02131	0.72	0.79	<1.00e-17	0.8	0.02267	0.76	0.84	<1.00e-17	1	MI	Free cholesterol in medium HDL
M-HDL-FC	0.83	0.0183	0.8	0.86	<1.00e-17	0.96	0.01936	0.93	1	0.0444279	1	HF	Free cholesterol in medium HDL
M-HDL-FC	0.87	0.02543	0.83	0.91	2.834e-08	0.91	0.02694	0.86	0.96	0.000531	1	Stroke	Free cholesterol in medium HDL
M-HDL-L	0.87	0.01802	0.84	0.9	8.438e-15	0.95	0.01881	0.92	0.99	0.0128742	1	HF	Total lipids in medium HDL
M-HDL-L	0.76	0.02096	0.73	0.8	<1.00e-17	0.79	0.02202	0.76	0.82	<1.00e-17	1	MI	Total lipids in medium HDL
M-HDL-L	0.88	0.02506	0.84	0.93	6.706e-07	0.9	0.02622	0.85	0.95	4.371e-05	1	Stroke	Total lipids in medium HDL
M-HDL-P	0.75	0.02108	0.72	0.78	<1.00e-17	0.78	0.0223	0.75	0.82	<1.00e-17	1	MI	Concentration of medium HDL particles
M-HDL-P	0.87	0.02518	0.83	0.91	2.023e-08	0.9	0.02652	0.85	0.94	3.881e-05	1	Stroke	Concentration of medium HDL particles
M-HDL-P	0.84	0.01811	0.81	0.87	<1.00e-17	0.95	0.01904	0.92	0.99	0.0117878	1	HF	Concentration of medium HDL particles
M-HDL-PL	0.79	0.02084	0.75	0.82	<1.00e-17	0.8	0.02175	0.77	0.84	<1.00e-17	1	MI	Phospholipids in medium HDL
M-HDL-PL	0.9	0.01793	0.87	0.93	1.499e-09	0.96	0.01859	0.92	0.99	0.0166482	1	HF	Phospholipids in medium HDL
M-HDL-PL	0.9	0.02495	0.86	0.95	2.496e-05	0.9	0.02595	0.86	0.95	8.353e-05	1	Stroke	Phospholipids in medium HDL
M-HDL-TG	1.09	0.01724	1.05	1.12	1.518e-06	0.99	0.01838	0.95	1.02	0.455881	1	HF	Triglycerides in medium HDL
M-HDL-TG	1.05	0.02393	1	1.1	0.0437996	0.99	0.02546	0.94	1.04	0.595924	0	Stroke	Triglycerides in medium HDL
M-HDL-TG	1.14	0.01984	1.1	1.19	1.116e-11	1.09	0.02119	1.04	1.13	8.863e-05	1	MI	Triglycerides in medium HDL
M-LDL-C	0.9	0.02301	0.86	0.94	6.233e-06	0.97	0.02616	0.92	1.02	0.200108	1	Stroke	Cholesterol in medium LDL
M-LDL-C	1.15	0.01943	1.1	1.19	1.707e-12	1.25	0.0217	1.2	1.3	<1.00e-17	1	MI	Cholesterol in medium LDL
M-LDL-C	0.76	0.01656	0.74	0.79	<1.00e-17	0.89	0.01894	0.86	0.92	2.846e-10	1	HF	Cholesterol in medium LDL
M-LDL-CE	0.91	0.0231	0.87	0.95	7.2e-05	0.97	0.02612	0.92	1.02	0.216641	1	Stroke	Cholesteryl esters in medium LDL
M-LDL-CE	1.17	0.01951	1.12	1.21	2.22e-15	1.26	0.02168	1.2	1.31	<1.00e-17	1	MI	Cholesteryl esters in medium LDL
M-LDL-CE	0.78	0.01662	0.75	0.81	<1.00e-17	0.89	0.01889	0.86	0.92	3.506e-10	1	HF	Cholesteryl esters in medium LDL
M-LDL-FC	0.88	0.02292	0.84	0.92	1.071e-08	0.97	0.02628	0.92	1.02	0.179796	1	Stroke	Free cholesterol in medium LDL
M-LDL-FC	0.73	0.01651	0.71	0.76	<1.00e-17	0.89	0.01904	0.86	0.93	2.024e-09	1	HF	Free cholesterol in medium LDL
M-LDL-FC	1.08	0.01929	1.04	1.13	2.691e-05	1.21	0.02172	1.16	1.26	<1.00e-17	1	MI	Free cholesterol in medium LDL
M-LDL-L	0.91	0.02305	0.87	0.95	3.933e-05	0.97	0.02607	0.92	1.02	0.249897	1	Stroke	Total lipids in medium LDL
M-LDL-L	0.77	0.01658	0.75	0.8	<1.00e-17	0.89	0.01884	0.86	0.92	8.411e-10	1	HF	Total lipids in medium LDL
M-LDL-L	1.16	0.01947	1.12	1.21	5.551e-15	1.26	0.02164	1.21	1.31	<1.00e-17	1	MI	Total lipids in medium LDL
M-LDL-P	1.16	0.01948	1.12	1.21	2.109e-14	1.27	0.0219	1.22	1.33	<1.00e-17	1	MI	Concentration of medium LDL particles
M-LDL-P	0.78	0.01652	0.76	0.81	<1.00e-17	0.91	0.01918	0.88	0.94	6.89e-07	1	HF	Concentration of medium LDL particles
M-LDL-P	0.92	0.02298	0.88	0.96	0.00044577	1	0.02644	0.95	1.05	0.933813	1	Stroke	Concentration of medium LDL particles
M-LDL-PL	0.77	0.01659	0.75	0.8	<1.00e-17	0.89	0.01884	0.86	0.92	2.764e-10	1	HF	Phospholipids in medium LDL
M-LDL-PL	0.91	0.02307	0.87	0.95	3.411e-05	0.97	0.02604	0.92	1.02	0.254812	1	Stroke	Phospholipids in medium LDL
M-LDL-PL	1.17	0.01947	1.12	1.21	3.331e-15	1.26	0.02165	1.21	1.32	<1.00e-17	1	MI	Phospholipids in medium LDL
M-LDL-TG	1.06	0.0173	1.02	1.09	0.00111766	0.98	0.01823	0.94	1.01	0.218149	1	HF	Triglycerides in medium LDL
M-LDL-TG	1.07	0.024	1.02	1.12	0.00536483	1.02	0.02554	0.97	1.07	0.44272	1	Stroke	Triglycerides in medium LDL
M-LDL-TG	1.29	0.01977	1.24	1.34	<1.00e-17	1.24	0.02123	1.19	1.29	<1.00e-17	1	MI	Triglycerides in medium LDL
M-VLDL-C	0.9	0.02277	0.86	0.94	3.428e-06	1	0.0271	0.95	1.06	0.85732	1	Stroke	Cholesterol in medium VLDL
M-VLDL-C	1.13	0.01936	1.09	1.18	6.695e-11	1.3	0.0223	1.25	1.36	<1.00e-17	1	MI	Cholesterol in medium VLDL
M-VLDL-C	0.76	0.01637	0.74	0.79	<1.00e-17	0.94	0.01968	0.9	0.98	0.0011694	1	HF	Cholesterol in medium VLDL
M-VLDL-CE	0.89	0.02277	0.85	0.93	1.169e-07	1.01	0.02745	0.96	1.07	0.708737	1	Stroke	Cholesteryl esters in medium VLDL
M-VLDL-CE	1.09	0.01929	1.05	1.13	1.142e-05	1.27	0.0225	1.22	1.33	<1.00e-17	1	MI	Cholesteryl esters in medium VLDL
M-VLDL-CE	0.74	0.01641	0.72	0.77	<1.00e-17	0.95	0.01993	0.92	0.99	0.0156208	1	HF	Cholesteryl esters in medium VLDL
M-VLDL-FC	0.8	0.01653	0.77	0.82	<1.00e-17	0.93	0.01922	0.89	0.96	6.014e-05	1	HF	Free cholesterol in medium VLDL
M-VLDL-FC	0.93	0.02302	0.88	0.97	0.00076015	1	0.02652	0.95	1.05	0.976792	1	Stroke	Free cholesterol in medium VLDL
M-VLDL-FC	1.19	0.01956	1.15	1.24	<1.00e-17	1.32	0.02198	1.26	1.37	<1.00e-17	1	MI	Free cholesterol in medium VLDL
M-VLDL-L	0.85	0.0168	0.82	0.88	<1.00e-17	0.91	0.0186	0.87	0.94	9.262e-08	1	HF	Total lipids in medium VLDL
M-VLDL-L	1.24	0.01975	1.19	1.28	<1.00e-17	1.28	0.02151	1.23	1.34	<1.00e-17	1	MI	Total lipids in medium VLDL
M-VLDL-L	0.96	0.02339	0.91	1	0.0591798	0.99	0.02581	0.94	1.04	0.562059	0	Stroke	Total lipids in medium VLDL
M-VLDL-P	0.82	0.0167	0.8	0.85	<1.00e-17	0.91	0.01898	0.88	0.95	1.579e-06	1	HF	Concentration of medium VLDL particles
M-VLDL-P	1.22	0.01969	1.17	1.27	<1.00e-17	1.3	0.02179	1.25	1.36	<1.00e-17	1	MI	Concentration of medium VLDL particles
M-VLDL-P	0.94	0.02325	0.9	0.99	0.00914381	0.99	0.02622	0.94	1.04	0.711836	1	Stroke	Concentration of medium VLDL particles
M-VLDL-PL	0.82	0.01663	0.79	0.85	<1.00e-17	0.92	0.01898	0.89	0.95	1.11e-05	1	HF	Phospholipids in medium VLDL
M-VLDL-PL	0.94	0.02316	0.9	0.98	0.00762653	1	0.02624	0.95	1.05	0.873127	1	Stroke	Phospholipids in medium VLDL
M-VLDL-PL	1.22	0.01964	1.17	1.27	<1.00e-17	1.31	0.0218	1.26	1.37	<1.00e-17	1	MI	Phospholipids in medium VLDL
MUFA	1.04	0.01698	1	1.07	0.0256596	0.96	0.01787	0.93	1	0.0396745	1	HF	Monounsaturated fatty acids
MUFA	1.24	0.01949	1.2	1.29	<1.00e-17	1.19	0.02097	1.14	1.24	2.22e-16	1	MI	Monounsaturated fatty acids
MUFA	1.07	0.02358	1.02	1.12	0.00734294	1.01	0.02524	0.96	1.06	0.666646	1	Stroke	Monounsaturated fatty acids
MUFA %	1.21	0.02403	1.15	1.27	4.219e-15	1.07	0.02695	1.01	1.13	0.0142424	1	Stroke	Ratio of monounsaturated fatty acids to total fatty acids
MUFA %	1.34	0.02003	1.29	1.39	<1.00e-17	1.22	0.02262	1.16	1.27	<1.00e-17	1	MI	Ratio of monounsaturated fatty acids to total fatty acids
MUFA %	1.31	0.01733	1.27	1.36	<1.00e-17	1.03	0.01919	0.99	1.07	0.140485	1	HF	Ratio of monounsaturated fatty acids to total fatty acids
Omega-3	0.84	0.01725	0.81	0.87	<1.00e-17	0.88	0.01826	0.85	0.91	2.315e-12	1	HF	Omega-3 fatty acids
Omega-3	0.96	0.01989	0.92	1	0.0341496	0.99	0.02081	0.95	1.03	0.66264	1	MI	Omega-3 fatty acids
Omega-3	0.91	0.02402	0.87	0.96	0.00011528	0.94	0.02519	0.9	0.99	0.0184108	1	Stroke	Omega-3 fatty acids
Omega-3 %	0.86	0.01694	0.83	0.89	<1.00e-17	0.88	0.01861	0.85	0.92	3.568e-11	1	HF	Ratio of omega-3 fatty acids to total fatty acids
Omega-3 %	0.9	0.02364	0.86	0.95	2.265e-05	0.94	0.02556	0.89	0.99	0.0119999	1	Stroke	Ratio of omega-3 fatty acids to total fatty acids
Omega-3 %	0.87	0.01968	0.84	0.91	4.563e-12	0.91	0.02124	0.87	0.94	3.27e-06	1	MI	Ratio of omega-3 fatty acids to total fatty acids
Omega-6	0.78	0.01703	0.75	0.81	<1.00e-17	0.91	0.01889	0.88	0.95	1.639e-06	1	HF	Omega-6 fatty acids
Omega-6	0.9	0.02358	0.86	0.94	3.88e-06	0.95	0.02614	0.91	1	0.076408	1	Stroke	Omega-6 fatty acids
Omega-6	1.07	0.01973	1.03	1.11	0.0006925	1.14	0.02151	1.09	1.19	8.587e-10	1	MI	Omega-6 fatty acids
Omega-6 %	0.82	0.01967	0.79	0.85	<1.00e-17	0.89	0.02163	0.86	0.93	1.332e-07	1	MI	Ratio of omega-6 fatty acids to total fatty acids
Omega-6 %	0.83	0.01725	0.8	0.86	<1.00e-17	1	0.01855	0.97	1.04	0.903906	1	HF	Ratio of omega-6 fatty acids to total fatty acids
Omega-6 %	0.88	0.02394	0.84	0.92	2.678e-08	0.97	0.0262	0.92	1.02	0.229609	1	Stroke	Ratio of omega-6 fatty acids to total fatty acids
Phe	1.08	0.02352	1.03	1.13	0.00083354	1.06	0.02482	1.01	1.11	0.0268931	1	Stroke	Phenylalanine
Phe	1.16	0.01697	1.12	1.2	<1.00e-17	1.07	0.01791	1.03	1.1	0.00037686	1	HF	Phenylalanine
Phe	1.11	0.01967	1.06	1.15	3.61e-07	1.08	0.02079	1.04	1.12	0.00027812	1	MI	Phenylalanine
Phosphatidylc	0.88	0.02468	0.84	0.93	4.237e-07	0.94	0.02657	0.89	0.99	0.0224269	1	Stroke	Phosphatidylcholines
Phosphatidylc	0.93	0.02072	0.9	0.97	0.00093233	1	0.02217	0.96	1.04	0.913462	1	MI	Phosphatidylcholines
Phosphatidylc	0.79	0.01779	0.76	0.82	<1.00e-17	0.95	0.01903	0.91	0.98	0.00553923	1	HF	Phosphatidylcholines
Phosphoglyc	0.96	0.0205	0.93	1	0.070996	1.01	0.02176	0.97	1.06	0.51411	0	MI	Phosphoglycerides
Phosphoglyc	0.9	0.0245	0.86	0.95	2.157e-05	0.95	0.02614	0.9	1	0.0329487	1	Stroke	Phosphoglycerides
Phosphoglyc	0.82	0.01767	0.79	0.84	<1.00e-17	0.95	0.0187	0.91	0.98	0.00486413	1	HF	Phosphoglycerides
PUFA	1.05	0.01986	1.01	1.09	0.0184409	1.11	0.02132	1.07	1.16	3.961e-07	1	MI	Polyunsaturated fatty acids
PUFA	0.77	0.01718	0.74	0.8	<1.00e-17	0.9	0.01867	0.87	0.93	7.163e-09	1	HF	Polyunsaturated fatty acids
PUFA	0.89	0.02381	0.85	0.93	7.258e-07	0.95	0.02588	0.9	1	0.036632	1	Stroke	Polyunsaturated fatty acids
PUFA %	0.79	0.01962	0.76	0.82	<1.00e-17	0.86	0.02197	0.82	0.9	6.205e-12	1	MI	Ratio of polyunsaturated fatty acids to total fatty acids
PUFA %	0.79	0.01703	0.77	0.82	<1.00e-17	0.96	0.01866	0.93	1	0.0295167	1	HF	Ratio of polyunsaturated fatty acids to total fatty acids
PUFA %	0.85	0.0236	0.81	0.89	2.017e-12	0.94	0.02626	0.9	0.99	0.0247255	1	Stroke	Ratio of polyunsaturated fatty acids to total fatty acids
Remnant-C	0.75	0.01646	0.73	0.78	<1.00e-17	0.92	0.01954	0.88	0.95	6.65e-06	1	HF	Remnant cholesterol (non-HDL, non-LDL -cholesterol)
Remnant-C	0.9	0.02287	0.86	0.94	1.573e-06	0.99	0.02697	0.94	1.04	0.652294	1	Stroke	Remnant cholesterol (non-HDL, non-LDL -cholesterol)
Remnant-C	1.12	0.0194	1.08	1.17	2.064e-09	1.27	0.0222	1.22	1.33	<1.00e-17	1	MI	Remnant cholesterol (non-HDL, non-LDL -cholesterol)
S-HDL-C	0.92	0.0196	0.88	0.95	1.14e-05	0.93	0.02061	0.89	0.96	0.00017579	1	MI	Cholesterol in small HDL
S-HDL-C	0.82	0.01691	0.8	0.85	<1.00e-17	0.87	0.01769	0.84	0.9	2.22e-16	1	HF	Cholesterol in small HDL
S-HDL-C	0.87	0.02345	0.83	0.91	3.928e-09	0.87	0.02454	0.83	0.91	1.052e-08	1	Stroke	Cholesterol in small HDL
S-HDL-CE	0.9	0.0196	0.87	0.94	2.275e-07	0.91	0.02059	0.87	0.95	3.521e-06	1	MI	Cholesteryl esters in small HDL
S-HDL-CE	0.83	0.0169	0.8	0.85	<1.00e-17	0.86	0.01772	0.83	0.89	<1.00e-17	1	HF	Cholesteryl esters in small HDL
S-HDL-CE	0.87	0.02343	0.83	0.91	1.743e-09	0.86	0.0245	0.82	0.91	1.844e-09	1	Stroke	Cholesteryl esters in small HDL
S-HDL-FC	0.84	0.01715	0.81	0.87	<1.00e-17	0.91	0.01781	0.88	0.94	4.698e-08	1	HF	Free cholesterol in small HDL
S-HDL-FC	0.97	0.01981	0.93	1.01	0.111686	0.99	0.02078	0.95	1.03	0.480675	0	MI	Free cholesterol in small HDL
S-HDL-FC	0.9	0.02379	0.86	0.94	4.232e-06	0.91	0.02488	0.86	0.95	7.03e-05	1	Stroke	Free cholesterol in small HDL
S-HDL-L	0.96	0.01962	0.93	1	0.0577044	0.94	0.02075	0.91	0.98	0.00504309	0	MI	Total lipids in small HDL
S-HDL-L	0.91	0.02348	0.87	0.96	9.459e-05	0.88	0.02467	0.84	0.92	2.41e-07	1	Stroke	Total lipids in small HDL
S-HDL-L	0.89	0.01693	0.86	0.92	1.194e-11	0.88	0.01774	0.85	0.91	1.875e-12	1	HF	Total lipids in small HDL
S-HDL-P	0.83	0.01691	0.81	0.86	<1.00e-17	0.86	0.01779	0.83	0.89	2.22e-16	1	HF	Concentration of small HDL particles
S-HDL-P	0.95	0.01961	0.91	0.99	0.00899993	0.95	0.02071	0.91	0.99	0.0149157	1	MI	Concentration of small HDL particles
S-HDL-P	0.88	0.02345	0.84	0.92	3.863e-08	0.87	0.02464	0.83	0.91	1.856e-08	1	Stroke	Concentration of small HDL particles
S-HDL-PL	0.95	0.01964	0.91	0.98	0.00514792	0.92	0.02073	0.89	0.96	0.00010673	1	MI	Phospholipids in small HDL
S-HDL-PL	0.92	0.02354	0.88	0.97	0.00055952	0.88	0.02469	0.84	0.93	6.124e-07	1	Stroke	Phospholipids in small HDL
S-HDL-PL	0.91	0.01696	0.88	0.94	7.279e-08	0.9	0.01771	0.86	0.93	4.628e-10	1	HF	Phospholipids in small HDL
S-HDL-TG	1.29	0.0202	1.24	1.34	<1.00e-17	1.2	0.0222	1.15	1.26	<1.00e-17	1	MI	Triglycerides in small HDL
S-HDL-TG	1.13	0.01748	1.09	1.17	1.289e-12	0.96	0.01934	0.92	1	0.0339799	1	HF	Triglycerides in small HDL
S-HDL-TG	1.09	0.02423	1.04	1.14	0.00063903	0.99	0.02659	0.94	1.05	0.827222	1	Stroke	Triglycerides in small HDL
S-LDL-C	0.91	0.02288	0.87	0.95	1.762e-05	0.98	0.02631	0.93	1.03	0.502225	1	Stroke	Cholesterol in small LDL
S-LDL-C	0.76	0.01645	0.74	0.79	<1.00e-17	0.9	0.01902	0.86	0.93	8.291e-09	1	HF	Cholesterol in small LDL
S-LDL-C	1.16	0.01937	1.11	1.2	5.151e-14	1.28	0.02176	1.22	1.33	<1.00e-17	1	MI	Cholesterol in small LDL
S-LDL-CE	0.92	0.02297	0.88	0.96	0.00018826	0.98	0.02626	0.93	1.03	0.49541	1	Stroke	Cholesteryl esters in small LDL
S-LDL-CE	1.18	0.01945	1.13	1.22	<1.00e-17	1.28	0.02173	1.23	1.34	<1.00e-17	1	MI	Cholesteryl esters in small LDL
S-LDL-CE	0.78	0.0165	0.75	0.8	<1.00e-17	0.9	0.01896	0.86	0.93	5.44e-09	1	HF	Cholesteryl esters in small LDL
S-LDL-FC	0.89	0.02285	0.85	0.93	1.609e-07	0.99	0.0262	0.94	1.04	0.591025	1	Stroke	Free cholesterol in small LDL
S-LDL-FC	0.74	0.01645	0.72	0.77	<1.00e-17	0.91	0.019	0.88	0.95	8.254e-07	1	HF	Free cholesterol in small LDL
S-LDL-FC	1.09	0.01923	1.05	1.13	1.266e-05	1.22	0.02169	1.17	1.27	<1.00e-17	1	MI	Free cholesterol in small LDL
S-LDL-L	1.18	0.01937	1.14	1.23	<1.00e-17	1.29	0.0216	1.24	1.35	<1.00e-17	1	MI	Total lipids in small LDL
S-LDL-L	0.78	0.01643	0.75	0.8	<1.00e-17	0.91	0.01882	0.87	0.94	1.911e-07	1	HF	Total lipids in small LDL
S-LDL-L	0.92	0.02288	0.88	0.96	0.0002176	0.99	0.0261	0.94	1.04	0.75568	1	Stroke	Total lipids in small LDL
S-LDL-P	0.94	0.02291	0.89	0.98	0.00355468	1.01	0.02639	0.96	1.07	0.616113	1	Stroke	Concentration of small LDL particles
S-LDL-P	1.2	0.01947	1.15	1.24	<1.00e-17	1.31	0.02183	1.26	1.37	<1.00e-17	1	MI	Concentration of small LDL particles
S-LDL-P	0.8	0.01643	0.77	0.82	<1.00e-17	0.93	0.01908	0.89	0.96	6.18e-05	1	HF	Concentration of small LDL particles
S-LDL-PL	1.18	0.01928	1.14	1.23	<1.00e-17	1.3	0.02146	1.25	1.36	<1.00e-17	1	MI	Phospholipids in small LDL
S-LDL-PL	0.79	0.01637	0.76	0.81	<1.00e-17	0.93	0.01868	0.9	0.96	9.959e-05	1	HF	Phospholipids in small LDL
S-LDL-PL	0.93	0.0228	0.89	0.97	0.00090805	1.01	0.02591	0.96	1.07	0.607626	1	Stroke	Phospholipids in small LDL
S-LDL-TG	1.05	0.01731	1.01	1.08	0.00722084	0.96	0.01822	0.92	0.99	0.0165927	1	HF	Triglycerides in small LDL
S-LDL-TG	1.27	0.01989	1.22	1.32	<1.00e-17	1.21	0.02137	1.16	1.26	<1.00e-17	1	MI	Triglycerides in small LDL
S-LDL-TG	1.06	0.02404	1.02	1.12	0.0098498	1.01	0.02564	0.96	1.06	0.702582	1	Stroke	Triglycerides in small LDL
S-VLDL-C	0.85	0.01677	0.82	0.88	<1.00e-17	0.95	0.01928	0.92	0.99	0.0132196	1	HF	Cholesterol in small VLDL
S-VLDL-C	1.25	0.01977	1.2	1.3	<1.00e-17	1.36	0.02203	1.3	1.42	<1.00e-17	1	MI	Cholesterol in small VLDL
S-VLDL-C	0.96	0.02332	0.91	1	0.0511194	1.02	0.02642	0.97	1.07	0.508719	0	Stroke	Cholesterol in small VLDL
S-VLDL-CE	0.97	0.0235	0.93	1.02	0.23053	1.02	0.02645	0.97	1.08	0.363499	0	Stroke	Cholesteryl esters in small VLDL
S-VLDL-CE	1.28	0.01989	1.23	1.33	<1.00e-17	1.37	0.0221	1.31	1.43	<1.00e-17	1	MI	Cholesteryl esters in small VLDL
S-VLDL-CE	0.88	0.01692	0.85	0.91	1.021e-14	0.96	0.01938	0.93	1	0.0558657	1	HF	Cholesteryl esters in small VLDL
S-VLDL-FC	0.81	0.01655	0.78	0.83	<1.00e-17	0.94	0.01915	0.9	0.97	0.00077401	1	HF	Free cholesterol in small VLDL
S-VLDL-FC	0.93	0.02304	0.89	0.97	0.00138016	1.01	0.02639	0.95	1.06	0.83322	1	Stroke	Free cholesterol in small VLDL
S-VLDL-FC	1.2	0.01956	1.16	1.25	<1.00e-17	1.33	0.0219	1.27	1.38	<1.00e-17	1	MI	Free cholesterol in small VLDL
S-VLDL-L	1.29	0.01997	1.24	1.34	<1.00e-17	1.31	0.02162	1.26	1.37	<1.00e-17	1	MI	Total lipids in small VLDL
S-VLDL-L	0.92	0.01716	0.89	0.95	1.527e-06	0.94	0.01883	0.91	0.98	0.00101396	1	HF	Total lipids in small VLDL
S-VLDL-L	1	0.02382	0.95	1.04	0.843913	1.01	0.02593	0.96	1.06	0.846943	0	Stroke	Total lipids in small VLDL
S-VLDL-P	1.26	0.02008	1.21	1.31	<1.00e-17	1.22	0.02152	1.17	1.27	<1.00e-17	1	MI	Concentration of small VLDL particles
S-VLDL-P	1.01	0.02397	0.96	1.05	0.786163	0.97	0.02565	0.92	1.02	0.266752	0	Stroke	Concentration of small VLDL particles
S-VLDL-P	0.95	0.01724	0.91	0.98	0.00116064	0.89	0.01836	0.86	0.93	1.443e-09	1	HF	Concentration of small VLDL particles
S-VLDL-PL	0.85	0.01683	0.82	0.88	<1.00e-17	0.94	0.019	0.9	0.97	0.00052596	1	HF	Phospholipids in small VLDL
S-VLDL-PL	0.96	0.0234	0.91	1	0.0608769	1.01	0.02614	0.96	1.06	0.823716	0	Stroke	Phospholipids in small VLDL
S-VLDL-PL	1.25	0.01977	1.2	1.3	<1.00e-17	1.33	0.02175	1.28	1.39	<1.00e-17	1	MI	Phospholipids in small VLDL
S-VLDL-TG	1.05	0.01749	1.01	1.09	0.0056428	0.94	0.01882	0.91	0.98	0.00102744	1	HF	Triglycerides in small VLDL
S-VLDL-TG	1.05	0.02428	1	1.1	0.0403667	0.99	0.026	0.94	1.04	0.759139	0	Stroke	Triglycerides in small VLDL
S-VLDL-TG	1.27	0.02012	1.23	1.33	<1.00e-17	1.21	0.02163	1.16	1.27	<1.00e-17	1	MI	Triglycerides in small VLDL
SFA	1.15	0.01932	1.11	1.2	1.317e-13	1.14	0.02056	1.1	1.19	8.458e-11	1	MI	Saturated fatty acids
SFA	0.94	0.01682	0.91	0.97	0.00022863	0.96	0.01751	0.92	0.99	0.0106712	1	HF	Saturated fatty acids
SFA	1	0.02334	0.96	1.05	0.935467	0.99	0.02484	0.94	1.04	0.645108	0	Stroke	Saturated fatty acids
SFA %	1.07	0.01895	1.03	1.11	0.00025128	1.03	0.0201	0.99	1.08	0.0879766	1	MI	Ratio of saturated fatty acids to total fatty acids
SFA %	1.09	0.01646	1.05	1.12	3.505e-07	1.03	0.01709	1	1.07	0.0525015	1	HF	Ratio of saturated fatty acids to total fatty acids
SFA %	1.06	0.02289	1.01	1.11	0.0094111	1.01	0.02417	0.97	1.06	0.555127	1	Stroke	Ratio of saturated fatty acids to total fatty acids
Sphingomyelins	0.89	0.02421	0.85	0.93	1.318e-06	0.99	0.0276	0.94	1.04	0.690699	1	Stroke	Sphingomyelins
Sphingomyelins	0.77	0.01743	0.74	0.79	<1.00e-17	0.98	0.01993	0.94	1.02	0.345302	1	HF	Sphingomyelins
Sphingomyelins	0.99	0.02048	0.95	1.03	0.525245	1.1	0.023	1.05	1.15	1.82e-05	0	MI	Sphingomyelins
TG/PG	1.12	0.02489	1.06	1.17	8.573e-06	1.02	0.02717	0.97	1.08	0.477664	1	Stroke	Ratio of triglycerides to phosphoglycerides
TG/PG	1.34	0.02076	1.29	1.4	<1.00e-17	1.24	0.0228	1.19	1.3	<1.00e-17	1	MI	Ratio of triglycerides to phosphoglycerides
TG/PG	1.16	0.01792	1.12	1.2	6.661e-16	0.95	0.0194	0.92	0.99	0.0136691	1	HF	Ratio of triglycerides to phosphoglycerides
Total-C	1.05	0.02415	1	1.1	0.0335727	0.99	0.02601	0.94	1.04	0.753257	1	Stroke	Total cholesterol
Total-C	1.04	0.01739	1	1.07	0.0453724	0.93	0.01859	0.9	0.97	0.00024414	0	HF	Total cholesterol
Total-C	1.02	0.01977	0.98	1.06	0.282994	1.16	0.0227	1.11	1.21	6.451e-11	0	MI	Total cholesterol
Total-CE	1	0.01985	0.97	1.04	0.868916	1.14	0.02277	1.09	1.19	1.334e-08	0	MI	Total esterified cholesterol
Total-CE	0.86	0.02347	0.82	0.9	8.78e-11	0.96	0.0276	0.91	1.01	0.115329	1	Stroke	Total esterified cholesterol
Total-CE	0.72	0.01695	0.69	0.74	<1.00e-17	0.92	0.02002	0.89	0.96	3.451e-05	1	HF	Total esterified cholesterol
Total-FA	0.98	0.02351	0.94	1.03	0.499924	0.98	0.02498	0.94	1.03	0.470423	0	Stroke	Total fatty acids
Total-FA	0.91	0.01695	0.88	0.94	1.465e-08	0.94	0.01772	0.91	0.97	0.00046049	1	HF	Total fatty acids
Total-FA	1.16	0.01945	1.11	1.2	6.461e-14	1.15	0.02062	1.11	1.2	3.262e-12	1	MI	Total fatty acids
Total-FC	1.07	0.01961	1.03	1.11	0.00092895	1.21	0.02248	1.16	1.27	<1.00e-17	1	MI	Total free cholesterol
Total-FC	0.74	0.0167	0.72	0.76	<1.00e-17	0.93	0.01983	0.89	0.97	0.00024468	1	HF	Total free cholesterol
Total-FC	0.88	0.02316	0.84	0.92	6.528e-08	0.98	0.02738	0.93	1.03	0.4726	1	Stroke	Total free cholesterol
Total-TG	0.72	0.01687	0.7	0.75	<1.00e-17	0.92	0.01998	0.89	0.96	5.672e-05	1	HF	Total triglycerides
Total-TG	0.87	0.02337	0.83	0.91	5.574e-10	0.96	0.02756	0.91	1.02	0.181828	1	Stroke	Total triglycerides
Total-TG	1.27	0.02009	1.22	1.32	<1.00e-17	1.2	0.02174	1.15	1.26	<1.00e-17	1	MI	Total triglycerides
Tyr	1.15	0.01726	1.11	1.19	6.661e-16	1.05	0.01822	1.02	1.09	0.00422351	1	HF	Tyrosine
Tyr	1.06	0.02	1.02	1.1	0.00278451	1.02	0.02129	0.98	1.06	0.336562	1	MI	Tyrosine
Tyr	1.03	0.02394	0.98	1.08	0.225746	1.01	0.02536	0.96	1.06	0.70955	0	Stroke	Tyrosine
Unsaturation	0.8	0.01975	0.77	0.84	<1.00e-17	0.87	0.02164	0.84	0.91	5.566e-10	1	MI	Degree of unsaturation
Unsaturation	0.85	0.02353	0.81	0.89	2.206e-12	0.93	0.02567	0.89	0.98	0.00673202	1	Stroke	Degree of unsaturation
Unsaturation	0.78	0.01693	0.75	0.81	<1.00e-17	0.92	0.0183	0.89	0.95	2.825e-06	1	HF	Degree of unsaturation
Val	1.04	0.02438	0.99	1.09	0.106579	0.97	0.02634	0.92	1.02	0.297216	0	Stroke	Valine
Val	1.08	0.01757	1.04	1.12	8.586e-06	0.94	0.0189	0.9	0.97	0.00040252	1	HF	Valine
Val	1.08	0.02043	1.04	1.12	0.00022611	1.03	0.02211	0.98	1.07	0.218336	1	MI	Valine
VLDL-C	0.85	0.01672	0.82	0.88	<1.00e-17	0.94	0.01921	0.91	0.98	0.00316156	1	HF	VLDL cholesterol
VLDL-C	0.96	0.02328	0.92	1.01	0.103274	1.01	0.02647	0.96	1.07	0.576649	0	Stroke	VLDL cholesterol
VLDL-C	1.24	0.01974	1.2	1.29	<1.00e-17	1.33	0.02202	1.28	1.39	<1.00e-17	1	MI	VLDL cholesterol
VLDL-TG	1.02	0.01742	0.99	1.06	0.237594	0.92	0.01859	0.89	0.95	4.614e-06	0	HF	Triglycerides in VLDL
VLDL-TG	1.26	0.0202	1.21	1.31	<1.00e-17	1.2	0.02187	1.15	1.25	2.22e-16	1	MI	Triglycerides in VLDL
VLDL-TG	1.04	0.02419	1	1.09	0.0783659	0.98	0.02605	0.93	1.03	0.504765	0	Stroke	Triglycerides in VLDL
VLDL size	1.2	0.02061	1.15	1.25	<1.00e-17	1.11	0.02221	1.06	1.16	5.541e-06	1	MI	Average diameter for VLDL particles
VLDL size	1.04	0.02455	0.99	1.09	0.0984754	0.95	0.02615	0.9	1	0.0535728	0	Stroke	Average diameter for VLDL particles
VLDL size	1.03	0.01766	1	1.07	0.0758113	0.88	0.01835	0.85	0.91	5.002e-12	0	HF	Average diameter for VLDL particles
XL-HDL-C	0.84	0.02099	0.8	0.87	<1.00e-17	0.95	0.02449	0.91	1	0.0477307	1	MI	Cholesterol in very large HDL
XL-HDL-C	0.92	0.02472	0.88	0.96	0.00063026	1.08	0.02856	1.03	1.15	0.00455542	1	Stroke	Cholesterol in very large HDL
XL-HDL-C	0.81	0.01768	0.78	0.84	<1.00e-17	1.11	0.02046	1.07	1.16	3.319e-07	1	HF	Cholesterol in very large HDL
XL-HDL-CE	0.82	0.02108	0.78	0.85	<1.00e-17	0.93	0.0246	0.88	0.97	0.00221721	1	MI	Cholesteryl esters in very large HDL
XL-HDL-CE	0.8	0.0178	0.78	0.83	<1.00e-17	1.1	0.02052	1.06	1.15	3.188e-06	1	HF	Cholesteryl esters in very large HDL
XL-HDL-CE	0.91	0.02485	0.87	0.95	0.00012055	1.07	0.02868	1.01	1.13	0.0180114	1	Stroke	Cholesteryl esters in very large HDL
XL-HDL-FC	0.91	0.02063	0.88	0.95	1.527e-05	1.04	0.02382	1	1.09	0.0723727	1	MI	Free cholesterol in very large HDL
XL-HDL-FC	0.96	0.02422	0.91	1	0.069938	1.12	0.02784	1.06	1.19	3.247e-05	0	Stroke	Free cholesterol in very large HDL
XL-HDL-FC	0.85	0.01732	0.82	0.88	<1.00e-17	1.14	0.02009	1.09	1.18	1.554e-10	1	HF	Free cholesterol in very large HDL
XL-HDL-L	0.84	0.02114	0.81	0.88	2.22e-16	0.95	0.02426	0.9	0.99	0.0294088	1	MI	Total lipids in very large HDL
XL-HDL-L	0.84	0.0179	0.81	0.87	<1.00e-17	1.12	0.02039	1.08	1.17	1.173e-08	1	HF	Total lipids in very large HDL
XL-HDL-L	0.94	0.025	0.89	0.98	0.00927991	1.09	0.02841	1.03	1.16	0.00157619	1	Stroke	Total lipids in very large HDL
XL-HDL-P	0.92	0.02483	0.88	0.97	0.00126777	1.08	0.02854	1.03	1.15	0.00441937	1	Stroke	Concentration of very large HDL particles
XL-HDL-P	0.81	0.01776	0.78	0.84	<1.00e-17	1.11	0.02046	1.06	1.15	1.027e-06	1	HF	Concentration of very large HDL particles
XL-HDL-P	0.86	0.02109	0.83	0.9	1.066e-12	0.98	0.02444	0.94	1.03	0.460645	1	MI	Concentration of very large HDL particles
XL-HDL-PL	0.95	0.02519	0.9	1	0.0375641	1.1	0.02829	1.04	1.16	0.00128937	0	Stroke	Phospholipids in very large HDL
XL-HDL-PL	0.86	0.01807	0.83	0.89	2.22e-16	1.13	0.02037	1.09	1.18	1.379e-09	1	HF	Phospholipids in very large HDL
XL-HDL-PL	0.83	0.02123	0.8	0.87	<1.00e-17	0.93	0.02404	0.89	0.97	0.00203454	1	MI	Phospholipids in very large HDL
XL-HDL-TG	1.03	0.02384	0.98	1.08	0.210798	1.04	0.02466	0.99	1.09	0.111604	0	Stroke	Triglycerides in very large HDL
XL-HDL-TG	1.14	0.01958	1.1	1.19	6.586e-12	1.14	0.02027	1.1	1.19	6.459e-11	1	MI	Triglycerides in very large HDL
XL-HDL-TG	0.99	0.01716	0.96	1.03	0.610247	1.02	0.01751	0.99	1.06	0.25165	0	HF	Triglycerides in very large HDL
XL-VLDL-C	0.95	0.01735	0.92	0.99	0.00578557	0.93	0.01918	0.89	0.96	4.876e-05	1	HF	Cholesterol in very large VLDL
XL-VLDL-C	1.3	0.02018	1.25	1.35	<1.00e-17	1.29	0.02209	1.24	1.35	<1.00e-17	1	MI	Cholesterol in very large VLDL
XL-VLDL-C	1.02	0.02406	0.97	1.07	0.39671	1	0.02646	0.95	1.06	0.931565	0	Stroke	Cholesterol in very large VLDL
XL-VLDL-CE	1	0.02391	0.96	1.05	0.965594	1	0.02664	0.95	1.06	0.856637	0	Stroke	Cholesteryl esters in very large VLDL
XL-VLDL-CE	0.91	0.01725	0.88	0.94	1.211e-07	0.92	0.01947	0.89	0.96	2.284e-05	1	HF	Cholesteryl esters in very large VLDL
XL-VLDL-CE	1.3	0.02011	1.25	1.35	<1.00e-17	1.33	0.02222	1.27	1.38	<1.00e-17	1	MI	Cholesteryl esters in very large VLDL
XL-VLDL-FC	1	0.01744	0.96	1.03	0.897115	0.93	0.01891	0.9	0.97	0.00018133	0	HF	Free cholesterol in very large VLDL
XL-VLDL-FC	1.04	0.0242	0.99	1.09	0.112563	1	0.02632	0.95	1.05	0.969897	0	Stroke	Free cholesterol in very large VLDL
XL-VLDL-FC	1.29	0.02025	1.24	1.34	<1.00e-17	1.25	0.02202	1.2	1.31	<1.00e-17	1	MI	Free cholesterol in very large VLDL
XL-VLDL-L	1.28	0.02031	1.23	1.34	<1.00e-17	1.23	0.02212	1.17	1.28	<1.00e-17	1	MI	Total lipids in very large VLDL
XL-VLDL-L	1.02	0.01751	0.99	1.06	0.192227	0.92	0.0189	0.89	0.96	1.725e-05	0	HF	Total lipids in very large VLDL
XL-VLDL-L	1.05	0.02429	1	1.1	0.0437576	0.99	0.02636	0.94	1.04	0.739364	0	Stroke	Total lipids in very large VLDL
XL-VLDL-P	1.29	0.02035	1.24	1.35	<1.00e-17	1.24	0.02219	1.18	1.29	<1.00e-17	1	MI	Concentration of very large VLDL particles
XL-VLDL-P	1.05	0.02438	1	1.11	0.0320639	0.99	0.02652	0.94	1.05	0.785134	1	Stroke	Concentration of very large VLDL particles
XL-VLDL-P	1.03	0.01758	1	1.07	0.0745455	0.93	0.01908	0.89	0.96	5.034e-05	0	HF	Concentration of very large VLDL particles
XL-VLDL-PL	1.02	0.0175	0.98	1.05	0.347109	0.93	0.01899	0.9	0.97	0.00016184	0	HF	Phospholipids in very large VLDL
XL-VLDL-PL	1.05	0.02428	1	1.1	0.0477364	1	0.02641	0.95	1.05	0.967272	0	Stroke	Phospholipids in very large VLDL
XL-VLDL-PL	1.29	0.0203	1.24	1.35	<1.00e-17	1.25	0.02211	1.19	1.3	<1.00e-17	1	MI	Phospholipids in very large VLDL
XL-VLDL-TG	1.06	0.02435	1.01	1.11	0.0181012	0.98	0.02646	0.93	1.04	0.537335	1	Stroke	Triglycerides in very large VLDL
XL-VLDL-TG	1.05	0.01756	1.02	1.09	0.00329161	0.92	0.01895	0.89	0.95	9.22e-06	1	HF	Triglycerides in very large VLDL
XL-VLDL-TG	1.27	0.02035	1.22	1.32	<1.00e-17	1.19	0.02222	1.14	1.25	1.11e-15	1	MI	Triglycerides in very large VLDL
XS-VLDL-C	1.13	0.01979	1.08	1.17	2.102e-09	1.31	0.02274	1.25	1.37	<1.00e-17	1	MI	Cholesterol in very small VLDL
XS-VLDL-C	0.93	0.02321	0.89	0.98	0.00299442	1.06	0.02758	1.01	1.12	0.0238228	1	Stroke	Cholesterol in very small VLDL
XS-VLDL-C	0.81	0.01664	0.78	0.83	<1.00e-17	1.03	0.0199	0.99	1.07	0.122431	1	HF	Cholesterol in very small VLDL
XS-VLDL-CE	1.09	0.01982	1.05	1.14	7.001e-06	1.28	0.02304	1.23	1.34	<1.00e-17	1	MI	Cholesteryl esters in very small VLDL
XS-VLDL-CE	0.92	0.02323	0.88	0.96	0.0003059	1.06	0.02795	1	1.12	0.0372698	1	Stroke	Cholesteryl esters in very small VLDL
XS-VLDL-CE	0.79	0.01666	0.76	0.81	<1.00e-17	1.03	0.02018	0.99	1.07	0.208686	1	HF	Cholesteryl esters in very small VLDL
XS-VLDL-FC	1.2	0.01977	1.16	1.25	<1.00e-17	1.34	0.0221	1.28	1.4	<1.00e-17	1	MI	Free cholesterol in very small VLDL
XS-VLDL-FC	0.87	0.01672	0.84	0.9	<1.00e-17	1.04	0.01928	1	1.08	0.0349224	1	HF	Free cholesterol in very small VLDL
XS-VLDL-FC	0.97	0.02332	0.93	1.02	0.193834	1.07	0.02673	1.02	1.13	0.0115738	0	Stroke	Free cholesterol in very small VLDL
XS-VLDL-L	0.98	0.02348	0.94	1.03	0.467834	1.07	0.02643	1.01	1.12	0.0147113	0	Stroke	Total lipids in very small VLDL
XS-VLDL-L	1.22	0.01984	1.17	1.26	<1.00e-17	1.33	0.0219	1.27	1.38	<1.00e-17	1	MI	Total lipids in very small VLDL
XS-VLDL-L	0.89	0.01685	0.86	0.92	1.204e-12	1.04	0.01905	1	1.08	0.0584203	1	HF	Total lipids in very small VLDL
XS-VLDL-P	1.22	0.01973	1.17	1.26	<1.00e-17	1.34	0.02193	1.28	1.39	<1.00e-17	1	MI	Concentration of very small VLDL particles
XS-VLDL-P	0.88	0.01671	0.85	0.91	3.331e-15	1.03	0.01906	0.99	1.07	0.128003	1	HF	Concentration of very small VLDL particles
XS-VLDL-P	0.98	0.0233	0.93	1.02	0.346822	1.07	0.02646	1.01	1.12	0.0140857	0	Stroke	Concentration of very small VLDL particles
XS-VLDL-PL	0.93	0.01687	0.9	0.96	6.54e-06	1.05	0.0188	1.02	1.09	0.00544185	1	HF	Phospholipids in very small VLDL
XS-VLDL-PL	1.01	0.0235	0.96	1.05	0.788898	1.08	0.02611	1.02	1.13	0.00430409	0	Stroke	Phospholipids in very small VLDL
XS-VLDL-PL	1.25	0.0198	1.2	1.3	<1.00e-17	1.34	0.02164	1.29	1.4	<1.00e-17	1	MI	Phospholipids in very small VLDL
XS-VLDL-TG	1.09	0.02413	1.04	1.14	0.00037472	1.04	0.0257	0.99	1.09	0.167892	1	Stroke	Triglycerides in very small VLDL
XS-VLDL-TG	1.12	0.01737	1.08	1.16	7.502e-11	1.02	0.01857	0.98	1.06	0.29579	1	HF	Triglycerides in very small VLDL
XS-VLDL-TG	1.29	0.01988	1.24	1.34	<1.00e-17	1.24	0.02129	1.19	1.29	<1.00e-17	1	MI	Triglycerides in very small VLDL
XXL-VLDL-C	1.06	0.01747	1.02	1.1	0.00089313	0.95	0.01905	0.91	0.99	0.00655922	1	HF	Cholesterol in chylomicrons and extremely large VLDL
XXL-VLDL-C	1.25	0.02021	1.21	1.31	<1.00e-17	1.19	0.02214	1.14	1.24	2.22e-15	1	MI	Cholesterol in chylomicrons and extremely large VLDL
XXL-VLDL-C	1.07	0.02424	1.02	1.12	0.00686876	1	0.02646	0.95	1.05	0.950037	1	Stroke	Cholesterol in chylomicrons and extremely large VLDL
XXL-VLDL-CE	1.26	0.0202	1.21	1.31	<1.00e-17	1.21	0.02214	1.16	1.26	<1.00e-17	1	MI	Cholesteryl esters in chylomicrons and extremely large VLDL
XXL-VLDL-CE	1.06	0.02418	1.02	1.12	0.00982765	1.01	0.0264	0.96	1.06	0.772762	1	Stroke	Cholesteryl esters in chylomicrons and extremely large VLDL
XXL-VLDL-CE	1.03	0.01743	1	1.07	0.0492064	0.94	0.01899	0.91	0.98	0.00274105	0	HF	Cholesteryl esters in chylomicrons and extremely large VLDL
XXL-VLDL-FC	1.07	0.02425	1.02	1.12	0.00740844	0.99	0.02641	0.94	1.04	0.754317	1	Stroke	Free cholesterol in chylomicrons and extremely large VLDL
XXL-VLDL-FC	1.08	0.01748	1.05	1.12	4.19e-06	0.95	0.01897	0.92	0.99	0.0131052	1	HF	Free cholesterol in chylomicrons and extremely large VLDL
XXL-VLDL-FC	1.24	0.02019	1.19	1.29	<1.00e-17	1.17	0.02207	1.12	1.22	4.087e-12	1	MI	Free cholesterol in chylomicrons and extremely large VLDL
XXL-VLDL-L	1.23	0.02013	1.18	1.28	<1.00e-17	1.15	0.02194	1.11	1.21	5.565e-11	1	MI	Total lipids in chylomicrons and extremely large VLDL
XXL-VLDL-L	1.07	0.02408	1.02	1.12	0.00556188	0.99	0.02606	0.95	1.05	0.844488	1	Stroke	Total lipids in chylomicrons and extremely large VLDL
XXL-VLDL-L	1.08	0.01734	1.04	1.12	6.939e-06	0.95	0.01854	0.92	0.99	0.00845533	1	HF	Total lipids in chylomicrons and extremely large VLDL
XXL-VLDL-P	1.09	0.01745	1.06	1.13	4.674e-07	0.96	0.01874	0.92	0.99	0.0160738	1	HF	Concentration of chylomicrons and extremely large VLDL particles
XXL-VLDL-P	1.24	0.02019	1.2	1.29	<1.00e-17	1.17	0.02203	1.12	1.22	1.875e-12	1	MI	Concentration of chylomicrons and extremely large VLDL particles
XXL-VLDL-P	1.08	0.02423	1.03	1.13	0.00204403	1	0.02625	0.95	1.05	0.975426	1	Stroke	Concentration of chylomicrons and extremely large VLDL particles
XXL-VLDL-PL	1.08	0.02435	1.03	1.14	0.00107894	1	0.02659	0.95	1.05	0.984411	1	Stroke	Phospholipids in chylomicrons and extremely large VLDL
XXL-VLDL-PL	1.25	0.02029	1.2	1.3	<1.00e-17	1.17	0.02225	1.12	1.22	2.887e-12	1	MI	Phospholipids in chylomicrons and extremely large VLDL
XXL-VLDL-PL	1.1	0.01756	1.07	1.14	2.729e-08	0.96	0.01911	0.92	0.99	0.0174557	1	HF	Phospholipids in chylomicrons and extremely large VLDL

## Sheet: Table S3
Table S3. The assoications of genetically predicted levels of analytes with the risk of CVD by MR.
exposure	outcome	method	nsnp	b	se	pval	pval_fdr
Acetate || id:met-d-Acetate	Stroke	Inverse variance weighted	7	-0.152228	0.266354	0.567643	0.713132
Acetoacetate || id:met-d-Acetoacetate	Stroke	Inverse variance weighted	7	-0.150676	0.0833963	0.0708018	0.22747
Alanine || id:met-d-Ala	Stroke	Inverse variance weighted	28	0.0196621	0.0572259	0.731157	0.823916
Albumin || id:met-d-Albumin	Stroke	Inverse variance weighted	24	-0.051076	0.0749478	0.495563	0.668125
Apolipoprotein A1 || id:met-d-ApoA1	Stroke	Inverse variance weighted	66	-0.0952507	0.0363063	0.00870225	0.108915
Apolipoprotein B || id:met-d-ApoB	Stroke	Inverse variance weighted	51	0.0496265	0.0431398	0.249994	0.444108
Ratio of apolipoprotein B to apolipoprotein A1 || id:met-d-ApoB_by_ApoA1	Stroke	Inverse variance weighted	63	0.12194	0.0324406	0.00017069	0.0128826
3-Hydroxybutyrate || id:met-d-bOHbutyrate	Stroke	Inverse variance weighted	16	0.0148113	0.0658222	0.821963	0.886546
Total cholines || id:met-d-Cholines	Stroke	Inverse variance weighted	54	-0.0293904	0.0478169	0.538789	0.702601
Citrate || id:met-d-Citrate	Stroke	Inverse variance weighted	28	0.00380539	0.0567002	0.946491	0.959195
Creatinine || id:met-d-Creatinine	Stroke	Inverse variance weighted	59	-0.00108414	0.039823	0.978281	0.978281
Docosahexaenoic acid || id:met-d-DHA	Stroke	Inverse variance weighted	38	0.0396381	0.0244256	0.10463	0.263319
Ratio of docosahexaenoic acid to total fatty acids || id:met-d-DHA_pct	Stroke	Inverse variance weighted	25	0.0551943	0.0328518	0.0929376	0.261007
Glutamine || id:met-d-Gln	Stroke	Inverse variance weighted	36	0.0175644	0.031037	0.57145	0.713132
Glucose || id:met-d-Glucose	Stroke	Inverse variance weighted	23	0.0750294	0.108376	0.488745	0.666195
Glycoprotein acetyls || id:met-d-GlycA	Stroke	Inverse variance weighted	46	-0.0157246	0.047957	0.742995	0.828328
HDL cholesterol || id:met-d-HDL_C	Stroke	Inverse variance weighted	81	-0.0531942	0.029612	0.0724353	0.227869
Average diameter for HDL particles || id:met-d-HDL_size	Stroke	Inverse variance weighted	88	-0.0325216	0.0293399	0.267671	0.469981
Triglycerides in HDL || id:met-d-HDL_TG	Stroke	Inverse variance weighted	54	-0.0229094	0.0257205	0.373088	0.569054
Histidine || id:met-d-His	Stroke	Inverse variance weighted	15	0.117143	0.0834031	0.160159	0.356011
Cholesterol in IDL || id:met-d-IDL_C	Stroke	Inverse variance weighted	56	0.0583356	0.0442941	0.187836	0.379493
Cholesteryl esters in IDL || id:met-d-IDL_CE	Stroke	Inverse variance weighted	54	0.0594962	0.0454997	0.191003	0.379493
Free cholesterol in IDL || id:met-d-IDL_FC	Stroke	Inverse variance weighted	58	0.0901809	0.0448688	0.0444436	0.216483
Total lipids in IDL || id:met-d-IDL_L	Stroke	Inverse variance weighted	53	0.0545853	0.0436427	0.211033	0.398324
Concentration of IDL particles || id:met-d-IDL_P	Stroke	Inverse variance weighted	43	0.105681	0.0482691	0.0285673	0.179736
Phospholipids in IDL || id:met-d-IDL_PL	Stroke	Inverse variance weighted	56	0.0655944	0.0392959	0.0950688	0.261007
Triglycerides in IDL || id:met-d-IDL_TG	Stroke	Inverse variance weighted	53	0.00830325	0.0240852	0.730286	0.823916
Isoleucine || id:met-d-Ile	Stroke	Inverse variance weighted	9	0.056703	0.0621748	0.361772	0.568232
Cholesterol in large HDL || id:met-d-L_HDL_C	Stroke	Inverse variance weighted	89	-0.0426968	0.0261503	0.102522	0.26265
Cholesteryl esters in large HDL || id:met-d-L_HDL_CE	Stroke	Inverse variance weighted	92	-0.0410413	0.026422	0.120352	0.288462
Free cholesterol in large HDL || id:met-d-L_HDL_FC	Stroke	Inverse variance weighted	85	-0.0487583	0.0267607	0.0684535	0.226118
Total lipids in large HDL || id:met-d-L_HDL_L	Stroke	Inverse variance weighted	89	-0.0404089	0.0258412	0.117879	0.2881
Concentration of large HDL particles || id:met-d-L_HDL_P	Stroke	Inverse variance weighted	82	-0.0453392	0.0260634	0.0819338	0.249072
Phospholipids in large HDL || id:met-d-L_HDL_PL	Stroke	Inverse variance weighted	76	-0.0319312	0.0234529	0.173355	0.368685
Triglycerides in large HDL || id:met-d-L_HDL_TG	Stroke	Inverse variance weighted	49	-0.0203142	0.022023	0.356316	0.568232
Cholesterol in large LDL || id:met-d-L_LDL_C	Stroke	Inverse variance weighted	46	0.0751816	0.039501	0.0570036	0.220706
Cholesteryl esters in large LDL || id:met-d-L_LDL_CE	Stroke	Inverse variance weighted	45	0.0774877	0.0390303	0.0471088	0.218216
Free cholesterol in large LDL || id:met-d-L_LDL_FC	Stroke	Inverse variance weighted	53	0.0599089	0.046502	0.197639	0.382609
Total lipids in large LDL || id:met-d-L_LDL_L	Stroke	Inverse variance weighted	44	0.0765154	0.0386417	0.0476896	0.218216
Concentration of large LDL particles || id:met-d-L_LDL_P	Stroke	Inverse variance weighted	54	0.0763048	0.0393108	0.0522504	0.220706
Phospholipids in large LDL || id:met-d-L_LDL_PL	Stroke	Inverse variance weighted	45	0.0689895	0.0512643	0.178379	0.3741
Triglycerides in large LDL || id:met-d-L_LDL_TG	Stroke	Inverse variance weighted	59	0.0356516	0.0255363	0.162681	0.356011
Cholesterol in large VLDL || id:met-d-L_VLDL_C	Stroke	Inverse variance weighted	55	0.0384265	0.0278334	0.167405	0.361116
Cholesteryl esters in large VLDL || id:met-d-L_VLDL_CE	Stroke	Inverse variance weighted	53	0.0782445	0.0362464	0.0308749	0.182802
Free cholesterol in large VLDL || id:met-d-L_VLDL_FC	Stroke	Inverse variance weighted	55	0.0238561	0.0298299	0.423863	0.603805
Total lipids in large VLDL || id:met-d-L_VLDL_L	Stroke	Inverse variance weighted	54	0.0117981	0.0320759	0.713008	0.821864
Concentration of large VLDL particles || id:met-d-L_VLDL_P	Stroke	Inverse variance weighted	54	0.0169678	0.032517	0.601801	0.742718
Phospholipids in large VLDL || id:met-d-L_VLDL_PL	Stroke	Inverse variance weighted	55	0.0246139	0.0324532	0.448186	0.632487
Triglycerides in large VLDL || id:met-d-L_VLDL_TG	Stroke	Inverse variance weighted	58	0.00662687	0.0291978	0.820451	0.886546
Linoleic acid || id:met-d-LA	Stroke	Inverse variance weighted	40	-0.0307898	0.0368621	0.403565	0.580366
Ratio of linoleic acid to total fatty acids || id:met-d-LA_pct	Stroke	Inverse variance weighted	31	-0.10995	0.0323167	0.000668288	0.0144159
Lactate || id:met-d-Lactate	Stroke	Inverse variance weighted	9	0.423622	0.177922	0.0172684	0.130376
LDL cholesterol || id:met-d-LDL_C	Stroke	Inverse variance weighted	44	0.0826394	0.0394107	0.0360042	0.194166
Average diameter for LDL particles || id:met-d-LDL_size	Stroke	Inverse variance weighted	32	0.0734926	0.0565853	0.194015	0.380472
Triglycerides in LDL || id:met-d-LDL_TG	Stroke	Inverse variance weighted	64	0.0299002	0.0255004	0.24098	0.433191
Leucine || id:met-d-Leu	Stroke	Inverse variance weighted	14	0.0466858	0.0626604	0.456235	0.637884
Cholesterol in medium HDL || id:met-d-M_HDL_C	Stroke	Inverse variance weighted	80	-0.0987475	0.0254484	0.000104328	0.0128826
Cholesteryl esters in medium HDL || id:met-d-M_HDL_CE	Stroke	Inverse variance weighted	81	-0.110085	0.0306393	0.000326959	0.0128826
Free cholesterol in medium HDL || id:met-d-M_HDL_FC	Stroke	Inverse variance weighted	77	-0.0782759	0.0353959	0.0270056	0.177297
Total lipids in medium HDL || id:met-d-M_HDL_L	Stroke	Inverse variance weighted	63	-0.111946	0.0318533	0.000440713	0.0133095
Concentration of medium HDL particles || id:met-d-M_HDL_P	Stroke	Inverse variance weighted	69	-0.0978869	0.0287248	0.000655019	0.0144159
Phospholipids in medium HDL || id:met-d-M_HDL_PL	Stroke	Inverse variance weighted	60	-0.108829	0.0303841	0.00034126	0.0128826
Triglycerides in medium HDL || id:met-d-M_HDL_TG	Stroke	Inverse variance weighted	51	-0.0348824	0.0273118	0.201534	0.385211
Cholesterol in medium LDL || id:met-d-M_LDL_C	Stroke	Inverse variance weighted	46	0.0677882	0.0371235	0.0678476	0.226118
Cholesteryl esters in medium LDL || id:met-d-M_LDL_CE	Stroke	Inverse variance weighted	50	0.0696706	0.0365703	0.0567652	0.220706
Free cholesterol in medium LDL || id:met-d-M_LDL_FC	Stroke	Inverse variance weighted	46	0.104318	0.0372503	0.00510304	0.0873147
Total lipids in medium LDL || id:met-d-M_LDL_L	Stroke	Inverse variance weighted	46	0.0633531	0.0371664	0.0882731	0.256331
Concentration of medium LDL particles || id:met-d-M_LDL_P	Stroke	Inverse variance weighted	46	0.0969683	0.0374508	0.00961948	0.108915
Phospholipids in medium LDL || id:met-d-M_LDL_PL	Stroke	Inverse variance weighted	45	0.0777023	0.0370522	0.0359847	0.194166
Triglycerides in medium LDL || id:met-d-M_LDL_TG	Stroke	Inverse variance weighted	59	0.0240739	0.0280983	0.391569	0.580366
Cholesterol in medium VLDL || id:met-d-M_VLDL_C	Stroke	Inverse variance weighted	45	0.0773105	0.0470422	0.100295	0.26265
Cholesteryl esters in medium VLDL || id:met-d-M_VLDL_CE	Stroke	Inverse variance weighted	46	0.0872408	0.0479561	0.0688837	0.226118
Free cholesterol in medium VLDL || id:met-d-M_VLDL_FC	Stroke	Inverse variance weighted	57	0.072181	0.0315201	0.0220215	0.154462
Total lipids in medium VLDL || id:met-d-M_VLDL_L	Stroke	Inverse variance weighted	49	0.0620877	0.0411779	0.131608	0.305734
Concentration of medium VLDL particles || id:met-d-M_VLDL_P	Stroke	Inverse variance weighted	54	0.0719783	0.0390755	0.0654708	0.226118
Phospholipids in medium VLDL || id:met-d-M_VLDL_PL	Stroke	Inverse variance weighted	57	0.0597538	0.0312444	0.0558167	0.220706
Monounsaturated fatty acids || id:met-d-MUFA	Stroke	Inverse variance weighted	54	-0.0420345	0.0300468	0.161823	0.356011
Ratio of monounsaturated fatty acids to total fatty acids || id:met-d-MUFA_pct	Stroke	Inverse variance weighted	50	-0.0428079	0.0247895	0.0841934	0.249279
Omega-3 fatty acids || id:met-d-Omega_3	Stroke	Inverse variance weighted	43	0.0147899	0.0236699	0.532075	0.702601
Ratio of omega-3 fatty acids to total fatty acids || id:met-d-Omega_3_pct	Stroke	Inverse variance weighted	33	0.0345827	0.0229084	0.131144	0.305734
Omega-6 fatty acids || id:met-d-Omega_6	Stroke	Inverse variance weighted	47	-0.01606	0.0343009	0.639635	0.760511
Ratio of omega-6 fatty acids to total fatty acids || id:met-d-Omega_6_pct	Stroke	Inverse variance weighted	44	0.00416529	0.0418761	0.920767	0.939432
Phenylalanine || id:met-d-Phe	Stroke	Inverse variance weighted	8	-0.0941976	0.0714912	0.187634	0.379493
Phosphatidylcholines || id:met-d-Phosphatidylc	Stroke	Inverse variance weighted	53	-0.0123783	0.0382212	0.746044	0.828328
Phosphoglycerides || id:met-d-Phosphoglyc	Stroke	Inverse variance weighted	49	-0.0285726	0.049169	0.561166	0.712068
Polyunsaturated fatty acids || id:met-d-PUFA	Stroke	Inverse variance weighted	51	-0.00155884	0.0304617	0.959187	0.965582
Ratio of polyunsaturated fatty acids to total fatty acids || id:met-d-PUFA_pct	Stroke	Inverse variance weighted	40	0.0489143	0.0396344	0.217152	0.404815
Remnant cholesterol (non-HDL, non-LDL -cholesterol) || id:met-d-Remnant_C	Stroke	Inverse variance weighted	49	0.0473413	0.0440596	0.282606	0.484926
Cholesterol in small HDL || id:met-d-S_HDL_C	Stroke	Inverse variance weighted	41	-0.0424216	0.0416855	0.308839	0.512949
Cholesteryl esters in small HDL || id:met-d-S_HDL_CE	Stroke	Inverse variance weighted	38	-0.023922	0.0395242	0.545013	0.702601
Free cholesterol in small HDL || id:met-d-S_HDL_FC	Stroke	Inverse variance weighted	46	-0.0225988	0.0446976	0.613141	0.746648
Total lipids in small HDL || id:met-d-S_HDL_L	Stroke	Inverse variance weighted	40	-0.0480845	0.0446144	0.281132	0.484926
Concentration of small HDL particles || id:met-d-S_HDL_P	Stroke	Inverse variance weighted	37	-0.0484331	0.0310075	0.118293	0.2881
Phospholipids in small HDL || id:met-d-S_HDL_PL	Stroke	Inverse variance weighted	46	-0.0554831	0.0422108	0.188702	0.379493
Triglycerides in small HDL || id:met-d-S_HDL_TG	Stroke	Inverse variance weighted	65	0.00518269	0.0288837	0.857598	0.911953
Cholesterol in small LDL || id:met-d-S_LDL_C	Stroke	Inverse variance weighted	48	0.0674353	0.0388339	0.0824743	0.249072
Cholesteryl esters in small LDL || id:met-d-S_LDL_CE	Stroke	Inverse variance weighted	49	0.0663821	0.0351937	0.0592688	0.22374
Free cholesterol in small LDL || id:met-d-S_LDL_FC	Stroke	Inverse variance weighted	50	0.0962538	0.0357788	0.00713982	0.107811
Total lipids in small LDL || id:met-d-S_LDL_L	Stroke	Inverse variance weighted	46	0.0709695	0.0367854	0.0536954	0.220706
Concentration of small LDL particles || id:met-d-S_LDL_P	Stroke	Inverse variance weighted	51	0.0843471	0.0333742	0.0114938	0.108915
Phospholipids in small LDL || id:met-d-S_LDL_PL	Stroke	Inverse variance weighted	45	0.0978529	0.0350211	0.00520419	0.0873147
Triglycerides in small LDL || id:met-d-S_LDL_TG	Stroke	Inverse variance weighted	58	-0.00481194	0.030836	0.875994	0.912242
Cholesterol in small VLDL || id:met-d-S_VLDL_C	Stroke	Inverse variance weighted	62	0.0735402	0.0292553	0.0119458	0.108915
Cholesteryl esters in small VLDL || id:met-d-S_VLDL_CE	Stroke	Inverse variance weighted	67	0.0687126	0.0269342	0.0107376	0.108915
Free cholesterol in small VLDL || id:met-d-S_VLDL_FC	Stroke	Inverse variance weighted	54	0.0847432	0.0323356	0.00877398	0.108915
Total lipids in small VLDL || id:met-d-S_VLDL_L	Stroke	Inverse variance weighted	63	0.0764473	0.0305238	0.012262	0.108915
Concentration of small VLDL particles || id:met-d-S_VLDL_P	Stroke	Inverse variance weighted	63	0.0624161	0.0306527	0.0417269	0.210026
Phospholipids in small VLDL || id:met-d-S_VLDL_PL	Stroke	Inverse variance weighted	64	0.0849551	0.0351932	0.0157801	0.130376
Triglycerides in small VLDL || id:met-d-S_VLDL_TG	Stroke	Inverse variance weighted	66	0.00266818	0.0265188	0.919856	0.939432
Saturated fatty acids || id:met-d-SFA	Stroke	Inverse variance weighted	46	-0.0397057	0.0388747	0.307076	0.512949
Ratio of saturated fatty acids to total fatty acids || id:met-d-SFA_pct	Stroke	Inverse variance weighted	24	0.0373578	0.0623482	0.549052	0.702601
Sphingomyelins || id:met-d-Sphingomyelins	Stroke	Inverse variance weighted	59	0.0278954	0.0464277	0.547949	0.702601
Ratio of triglycerides to phosphoglycerides || id:met-d-TG_by_PG	Stroke	Inverse variance weighted	72	0.0287296	0.0285046	0.313505	0.514557
Total cholesterol || id:met-d-Total_C	Stroke	Inverse variance weighted	55	0.0199986	0.0449406	0.65632	0.763598
Total esterified cholesterol || id:met-d-Total_CE	Stroke	Inverse variance weighted	57	0.0156403	0.0445047	0.725265	0.823916
Total fatty acids || id:met-d-Total_FA	Stroke	Inverse variance weighted	54	-0.0394253	0.0327772	0.229043	0.416693
Total free cholesterol || id:met-d-Total_FC	Stroke	Inverse variance weighted	51	0.0382699	0.0457821	0.403204	0.580366
Total triglycerides || id:met-d-Total_TG	Stroke	Inverse variance weighted	61	-0.0132254	0.0298203	0.657402	0.763598
Tyrosine || id:met-d-Tyr	Stroke	Inverse variance weighted	29	0.031558	0.0349686	0.366808	0.568232
Degree of unsaturation || id:met-d-Unsaturation	Stroke	Inverse variance weighted	40	0.0402388	0.0240901	0.0948508	0.261007
Valine || id:met-d-Val	Stroke	Inverse variance weighted	18	0.0896564	0.0435852	0.0396826	0.206623
VLDL cholesterol || id:met-d-VLDL_C	Stroke	Inverse variance weighted	53	0.0857376	0.0375754	0.0225043	0.154462
Average diameter for VLDL particles || id:met-d-VLDL_size	Stroke	Inverse variance weighted	62	-0.00729174	0.0269244	0.786527	0.86062
Triglycerides in VLDL || id:met-d-VLDL_TG	Stroke	Inverse variance weighted	60	-0.0140338	0.0291479	0.630182	0.760511
Cholesterol in very large HDL || id:met-d-XL_HDL_C	Stroke	Inverse variance weighted	77	-0.0270275	0.0300723	0.368786	0.568232
Cholesteryl esters in very large HDL || id:met-d-XL_HDL_CE	Stroke	Inverse variance weighted	80	-0.029635	0.0291381	0.309128	0.512949
Free cholesterol in very large HDL || id:met-d-XL_HDL_FC	Stroke	Inverse variance weighted	67	0.0103075	0.0366553	0.778556	0.858117
Total lipids in very large HDL || id:met-d-XL_HDL_L	Stroke	Inverse variance weighted	69	-0.0416703	0.0344149	0.225964	0.416104
Concentration of very large HDL particles || id:met-d-XL_HDL_P	Stroke	Inverse variance weighted	83	-0.0142285	0.030218	0.637741	0.760511
Phospholipids in very large HDL || id:met-d-XL_HDL_PL	Stroke	Inverse variance weighted	67	-0.0452776	0.0277392	0.102625	0.26265
Triglycerides in very large HDL || id:met-d-XL_HDL_TG	Stroke	Inverse variance weighted	56	-0.0183889	0.0250543	0.462972	0.641365
Cholesterol in very large VLDL || id:met-d-XL_VLDL_C	Stroke	Inverse variance weighted	53	0.0257512	0.0301593	0.393194	0.580366
Cholesteryl esters in very large VLDL || id:met-d-XL_VLDL_CE	Stroke	Inverse variance weighted	60	0.0717776	0.0333693	0.0314758	0.182802
Free cholesterol in very large VLDL || id:met-d-XL_VLDL_FC	Stroke	Inverse variance weighted	49	0.00337553	0.031524	0.914727	0.939432
Total lipids in very large VLDL || id:met-d-XL_VLDL_L	Stroke	Inverse variance weighted	57	-0.0131545	0.0290461	0.650633	0.763598
Concentration of very large VLDL particles || id:met-d-XL_VLDL_P	Stroke	Inverse variance weighted	58	-0.00453938	0.0280242	0.871321	0.912242
Phospholipids in very large VLDL || id:met-d-XL_VLDL_PL	Stroke	Inverse variance weighted	53	0.00492185	0.0311309	0.874377	0.912242
Triglycerides in very large VLDL || id:met-d-XL_VLDL_TG	Stroke	Inverse variance weighted	62	-0.00560858	0.0291161	0.84725	0.907339
Cholesterol in very small VLDL || id:met-d-XS_VLDL_C	Stroke	Inverse variance weighted	53	0.0699089	0.0377025	0.0637071	0.226118
Cholesteryl esters in very small VLDL || id:met-d-XS_VLDL_CE	Stroke	Inverse variance weighted	53	0.0541155	0.0365424	0.138634	0.317178
Free cholesterol in very small VLDL || id:met-d-XS_VLDL_FC	Stroke	Inverse variance weighted	58	0.066699	0.0278558	0.0166457	0.130376
Total lipids in very small VLDL || id:met-d-XS_VLDL_L	Stroke	Inverse variance weighted	60	0.0499432	0.0269027	0.0633913	0.226118
Concentration of very small VLDL particles || id:met-d-XS_VLDL_P	Stroke	Inverse variance weighted	56	0.0541251	0.0283251	0.0560231	0.220706
Phospholipids in very small VLDL || id:met-d-XS_VLDL_PL	Stroke	Inverse variance weighted	60	0.0448944	0.0270886	0.0974552	0.26265
Triglycerides in very small VLDL || id:met-d-XS_VLDL_TG	Stroke	Inverse variance weighted	63	0.0133075	0.0257284	0.604995	0.742718
Cholesterol in chylomicrons and extremely large VLDL || id:met-d-XXL_VLDL_C	Stroke	Inverse variance weighted	56	-0.0195312	0.0282752	0.489719	0.666195
Cholesteryl esters in chylomicrons and extremely large VLDL || id:met-d-XXL_VLDL_CE	Stroke	Inverse variance weighted	56	-0.0232605	0.0256219	0.363964	0.568232
Free cholesterol in chylomicrons and extremely large VLDL || id:met-d-XXL_VLDL_FC	Stroke	Inverse variance weighted	59	-0.0243659	0.0283316	0.389776	0.580366
Total lipids in chylomicrons and extremely large VLDL || id:met-d-XXL_VLDL_L	Stroke	Inverse variance weighted	56	-0.0273395	0.0295432	0.354754	0.568232
Concentration of chylomicrons and extremely large VLDL particles || id:met-d-XXL_VLDL_P	Stroke	Inverse variance weighted	55	-0.0189133	0.0304767	0.534873	0.702601
Phospholipids in chylomicrons and extremely large VLDL || id:met-d-XXL_VLDL_PL	Stroke	Inverse variance weighted	58	-0.0235459	0.0279312	0.399231	0.580366
Acetate || id:met-d-Acetate	Coronary heart disease || id:ieu-a-7	Inverse variance weighted	7	-0.308697	0.263989	0.242261	0.341883
Acetoacetate || id:met-d-Acetoacetate	Coronary heart disease || id:ieu-a-7	Inverse variance weighted	7	0.157106	0.21146	0.457508	0.557126
Alanine || id:met-d-Ala	Coronary heart disease || id:ieu-a-7	Inverse variance weighted	30	0.0298566	0.0559082	0.593322	0.663641
Albumin || id:met-d-Albumin	Coronary heart disease || id:ieu-a-7	Inverse variance weighted	28	-0.173706	0.0866467	0.0449888	0.0828453
Apolipoprotein A1 || id:met-d-ApoA1	Coronary heart disease || id:ieu-a-7	Inverse variance weighted	69	-0.0946796	0.0566693	0.094773	0.152242
Apolipoprotein B || id:met-d-ApoB	Coronary heart disease || id:ieu-a-7	Inverse variance weighted	52	0.538319	0.0689581	5.8813e-15	6.3434e-14
Ratio of apolipoprotein B to apolipoprotein A1 || id:met-d-ApoB_by_ApoA1	Coronary heart disease || id:ieu-a-7	Inverse variance weighted	66	0.547206	0.0620797	1.2013e-18	2.26746e-17
3-Hydroxybutyrate || id:met-d-bOHbutyrate	Coronary heart disease || id:ieu-a-7	Inverse variance weighted	16	0.179035	0.189002	0.343503	0.439567
Total cholines || id:met-d-Cholines	Coronary heart disease || id:ieu-a-7	Inverse variance weighted	56	0.116734	0.0912796	0.200947	0.288981
Citrate || id:met-d-Citrate	Coronary heart disease || id:ieu-a-7	Inverse variance weighted	33	0.0275153	0.0725719	0.704579	0.765406
Creatinine || id:met-d-Creatinine	Coronary heart disease || id:ieu-a-7	Inverse variance weighted	62	0.0813155	0.0715934	0.256042	0.352505
Docosahexaenoic acid || id:met-d-DHA	Coronary heart disease || id:ieu-a-7	Inverse variance weighted	44	0.114071	0.0618617	0.0651871	0.113141
Ratio of docosahexaenoic acid to total fatty acids || id:met-d-DHA_pct	Coronary heart disease || id:ieu-a-7	Inverse variance weighted	27	0.0595125	0.100928	0.555425	0.640222
Glutamine || id:met-d-Gln	Coronary heart disease || id:ieu-a-7	Inverse variance weighted	39	0.0278819	0.0493692	0.572234	0.652048
Glucose || id:met-d-Glucose	Coronary heart disease || id:ieu-a-7	Inverse variance weighted	25	0.230788	0.12559	0.0661163	0.11345
Glycoprotein acetyls || id:met-d-GlycA	Coronary heart disease || id:ieu-a-7	Inverse variance weighted	52	0.0920317	0.0892451	0.302436	0.400595
HDL cholesterol || id:met-d-HDL_C	Coronary heart disease || id:ieu-a-7	Inverse variance weighted	85	-0.132285	0.0467772	0.00468437	0.0114087
Average diameter for HDL particles || id:met-d-HDL_size	Coronary heart disease || id:ieu-a-7	Inverse variance weighted	96	-0.108802	0.0462554	0.0186627	0.0386037
Triglycerides in HDL || id:met-d-HDL_TG	Coronary heart disease || id:ieu-a-7	Inverse variance weighted	56	0.129172	0.0694037	0.0627195	0.110124
Histidine || id:met-d-His	Coronary heart disease || id:ieu-a-7	Inverse variance weighted	15	0.0770878	0.120334	0.521772	0.610756
Cholesterol in IDL || id:met-d-IDL_C	Coronary heart disease || id:ieu-a-7	Inverse variance weighted	59	0.488872	0.0925033	1.25765e-07	4.52156e-07
Cholesteryl esters in IDL || id:met-d-IDL_CE	Coronary heart disease || id:ieu-a-7	Inverse variance weighted	56	0.485018	0.0972378	6.10201e-07	2.00305e-06
Free cholesterol in IDL || id:met-d-IDL_FC	Coronary heart disease || id:ieu-a-7	Inverse variance weighted	59	0.448194	0.0811432	3.32316e-08	1.25449e-07
Total lipids in IDL || id:met-d-IDL_L	Coronary heart disease || id:ieu-a-7	Inverse variance weighted	57	0.452854	0.0737854	8.38579e-10	3.95705e-09
Concentration of IDL particles || id:met-d-IDL_P	Coronary heart disease || id:ieu-a-7	Inverse variance weighted	47	0.583957	0.0660719	9.72632e-19	2.09811e-17
Phospholipids in IDL || id:met-d-IDL_PL	Coronary heart disease || id:ieu-a-7	Inverse variance weighted	59	0.445544	0.065507	1.0355e-11	7.10889e-11
Triglycerides in IDL || id:met-d-IDL_TG	Coronary heart disease || id:ieu-a-7	Inverse variance weighted	57	0.194799	0.0584165	0.000854065	0.0021494
Isoleucine || id:met-d-Ile	Coronary heart disease || id:ieu-a-7	Inverse variance weighted	9	-0.0970857	0.112485	0.388082	0.480331
Cholesterol in large HDL || id:met-d-L_HDL_C	Coronary heart disease || id:ieu-a-7	Inverse variance weighted	99	-0.0962704	0.042649	0.0239912	0.0466751
Cholesteryl esters in large HDL || id:met-d-L_HDL_CE	Coronary heart disease || id:ieu-a-7	Inverse variance weighted	100	-0.101959	0.0415924	0.0142304	0.0315998
Free cholesterol in large HDL || id:met-d-L_HDL_FC	Coronary heart disease || id:ieu-a-7	Inverse variance weighted	94	-0.0922949	0.0436293	0.0343929	0.0649166
Total lipids in large HDL || id:met-d-L_HDL_L	Coronary heart disease || id:ieu-a-7	Inverse variance weighted	97	-0.0997384	0.0425075	0.0189571	0.0386828
Concentration of large HDL particles || id:met-d-L_HDL_P	Coronary heart disease || id:ieu-a-7	Inverse variance weighted	94	-0.0990591	0.0429642	0.0211318	0.0425454
Phospholipids in large HDL || id:met-d-L_HDL_PL	Coronary heart disease || id:ieu-a-7	Inverse variance weighted	85	-0.0931801	0.0464206	0.0447174	0.0828453
Triglycerides in large HDL || id:met-d-L_HDL_TG	Coronary heart disease || id:ieu-a-7	Inverse variance weighted	49	0.0593914	0.0647326	0.358887	0.455394
Cholesterol in large LDL || id:met-d-L_LDL_C	Coronary heart disease || id:ieu-a-7	Inverse variance weighted	49	0.595434	0.0618046	5.73717e-22	2.17229e-20
Cholesteryl esters in large LDL || id:met-d-L_LDL_CE	Coronary heart disease || id:ieu-a-7	Inverse variance weighted	48	0.596824	0.0619508	5.75442e-22	2.17229e-20
Free cholesterol in large LDL || id:met-d-L_LDL_FC	Coronary heart disease || id:ieu-a-7	Inverse variance weighted	54	0.546346	0.0799932	8.49692e-12	6.75282e-11
Total lipids in large LDL || id:met-d-L_LDL_L	Coronary heart disease || id:ieu-a-7	Inverse variance weighted	47	0.595168	0.0611028	2.0267e-22	1.53016e-20
Concentration of large LDL particles || id:met-d-L_LDL_P	Coronary heart disease || id:ieu-a-7	Inverse variance weighted	55	0.566661	0.0627104	1.62269e-19	4.08377e-18
Phospholipids in large LDL || id:met-d-L_LDL_PL	Coronary heart disease || id:ieu-a-7	Inverse variance weighted	48	0.601034	0.0714345	3.96999e-17	6.66076e-16
Triglycerides in large LDL || id:met-d-L_LDL_TG	Coronary heart disease || id:ieu-a-7	Inverse variance weighted	62	0.253671	0.0612719	3.47172e-05	9.70795e-05
Cholesterol in large VLDL || id:met-d-L_VLDL_C	Coronary heart disease || id:ieu-a-7	Inverse variance weighted	58	0.264164	0.072696	0.000279256	0.000739783
Cholesteryl esters in large VLDL || id:met-d-L_VLDL_CE	Coronary heart disease || id:ieu-a-7	Inverse variance weighted	53	0.33424	0.0798191	2.82084e-05	8.19127e-05
Free cholesterol in large VLDL || id:met-d-L_VLDL_FC	Coronary heart disease || id:ieu-a-7	Inverse variance weighted	55	0.189811	0.0841595	0.0241103	0.0466751
Total lipids in large VLDL || id:met-d-L_VLDL_L	Coronary heart disease || id:ieu-a-7	Inverse variance weighted	54	0.149819	0.0881457	0.0891928	0.144818
Concentration of large VLDL particles || id:met-d-L_VLDL_P	Coronary heart disease || id:ieu-a-7	Inverse variance weighted	55	0.169676	0.0849857	0.0458771	0.0834632
Phospholipids in large VLDL || id:met-d-L_VLDL_PL	Coronary heart disease || id:ieu-a-7	Inverse variance weighted	54	0.165817	0.0834669	0.046965	0.0844252
Triglycerides in large VLDL || id:met-d-L_VLDL_TG	Coronary heart disease || id:ieu-a-7	Inverse variance weighted	58	0.073211	0.0828429	0.37684	0.470272
Linoleic acid || id:met-d-LA	Coronary heart disease || id:ieu-a-7	Inverse variance weighted	44	0.228872	0.100298	0.0224937	0.0446914
Ratio of linoleic acid to total fatty acids || id:met-d-LA_pct	Coronary heart disease || id:ieu-a-7	Inverse variance weighted	35	-0.0961101	0.0974805	0.324162	0.421969
Lactate || id:met-d-Lactate	Coronary heart disease || id:ieu-a-7	Inverse variance weighted	12	0.110242	0.196265	0.57432	0.652048
LDL cholesterol || id:met-d-LDL_C	Coronary heart disease || id:ieu-a-7	Inverse variance weighted	46	0.599626	0.0641943	9.56064e-21	2.88731e-19
Average diameter for LDL particles || id:met-d-LDL_size	Coronary heart disease || id:ieu-a-7	Inverse variance weighted	33	0.428012	0.177603	0.0159552	0.0339329
Triglycerides in LDL || id:met-d-LDL_TG	Coronary heart disease || id:ieu-a-7	Inverse variance weighted	67	0.251509	0.0604512	3.175e-05	9.04574e-05
Leucine || id:met-d-Leu	Coronary heart disease || id:ieu-a-7	Inverse variance weighted	14	-0.0013128	0.109508	0.990435	0.997038
Cholesterol in medium HDL || id:met-d-M_HDL_C	Coronary heart disease || id:ieu-a-7	Inverse variance weighted	84	-0.199601	0.0536394	0.00019831	0.000534728
Cholesteryl esters in medium HDL || id:met-d-M_HDL_CE	Coronary heart disease || id:ieu-a-7	Inverse variance weighted	84	-0.244431	0.0647755	0.000160969	0.000441932
Free cholesterol in medium HDL || id:met-d-M_HDL_FC	Coronary heart disease || id:ieu-a-7	Inverse variance weighted	79	-0.136468	0.0563632	0.0154681	0.0338504
Total lipids in medium HDL || id:met-d-M_HDL_L	Coronary heart disease || id:ieu-a-7	Inverse variance weighted	66	-0.145737	0.0586456	0.0129536	0.0291939
Concentration of medium HDL particles || id:met-d-M_HDL_P	Coronary heart disease || id:ieu-a-7	Inverse variance weighted	71	-0.129695	0.0536886	0.0157051	0.0338781
Phospholipids in medium HDL || id:met-d-M_HDL_PL	Coronary heart disease || id:ieu-a-7	Inverse variance weighted	62	-0.135237	0.0613782	0.0275705	0.0526981
Triglycerides in medium HDL || id:met-d-M_HDL_TG	Coronary heart disease || id:ieu-a-7	Inverse variance weighted	52	0.0854869	0.0842085	0.310019	0.407069
Cholesterol in medium LDL || id:met-d-M_LDL_C	Coronary heart disease || id:ieu-a-7	Inverse variance weighted	47	0.551031	0.0682335	6.71111e-16	1.01338e-14
Cholesteryl esters in medium LDL || id:met-d-M_LDL_CE	Coronary heart disease || id:ieu-a-7	Inverse variance weighted	49	0.507475	0.0902206	1.857e-08	7.18993e-08
Free cholesterol in medium LDL || id:met-d-M_LDL_FC	Coronary heart disease || id:ieu-a-7	Inverse variance weighted	49	0.557255	0.070346	2.3442e-15	2.72288e-14
Total lipids in medium LDL || id:met-d-M_LDL_L	Coronary heart disease || id:ieu-a-7	Inverse variance weighted	47	0.552589	0.0692237	1.43224e-15	1.80223e-14
Concentration of medium LDL particles || id:met-d-M_LDL_P	Coronary heart disease || id:ieu-a-7	Inverse variance weighted	45	0.556273	0.0929536	2.17159e-09	9.10862e-09
Phospholipids in medium LDL || id:met-d-M_LDL_PL	Coronary heart disease || id:ieu-a-7	Inverse variance weighted	46	0.555732	0.0884601	3.33631e-10	1.67928e-09
Triglycerides in medium LDL || id:met-d-M_LDL_TG	Coronary heart disease || id:ieu-a-7	Inverse variance weighted	62	0.22458	0.0655542	0.000612851	0.00156848
Cholesterol in medium VLDL || id:met-d-M_VLDL_C	Coronary heart disease || id:ieu-a-7	Inverse variance weighted	46	0.563372	0.0769926	2.53136e-13	2.24844e-12
Cholesteryl esters in medium VLDL || id:met-d-M_VLDL_CE	Coronary heart disease || id:ieu-a-7	Inverse variance weighted	48	0.584722	0.073092	1.24608e-15	1.71052e-14
Free cholesterol in medium VLDL || id:met-d-M_VLDL_FC	Coronary heart disease || id:ieu-a-7	Inverse variance weighted	58	0.482291	0.0764049	2.74905e-10	1.4314e-09
Total lipids in medium VLDL || id:met-d-M_VLDL_L	Coronary heart disease || id:ieu-a-7	Inverse variance weighted	50	0.366682	0.085762	1.90643e-05	5.64453e-05
Concentration of medium VLDL particles || id:met-d-M_VLDL_P	Coronary heart disease || id:ieu-a-7	Inverse variance weighted	55	0.416037	0.0807375	2.5641e-07	8.79953e-07
Phospholipids in medium VLDL || id:met-d-M_VLDL_PL	Coronary heart disease || id:ieu-a-7	Inverse variance weighted	59	0.443683	0.0765565	6.81219e-09	2.78011e-08
Monounsaturated fatty acids || id:met-d-MUFA	Coronary heart disease || id:ieu-a-7	Inverse variance weighted	54	0.130563	0.0842244	0.121098	0.188514
Ratio of monounsaturated fatty acids to total fatty acids || id:met-d-MUFA_pct	Coronary heart disease || id:ieu-a-7	Inverse variance weighted	55	0.0348649	0.0724556	0.630382	0.6948
Omega-3 fatty acids || id:met-d-Omega_3	Coronary heart disease || id:ieu-a-7	Inverse variance weighted	45	0.0900359	0.0648781	0.165207	0.245745
Ratio of omega-3 fatty acids to total fatty acids || id:met-d-Omega_3_pct	Coronary heart disease || id:ieu-a-7	Inverse variance weighted	36	0.0576294	0.0419473	0.169487	0.248472
Omega-6 fatty acids || id:met-d-Omega_6	Coronary heart disease || id:ieu-a-7	Inverse variance weighted	52	0.238094	0.0872242	0.00633961	0.0151949
Ratio of omega-6 fatty acids to total fatty acids || id:met-d-Omega_6_pct	Coronary heart disease || id:ieu-a-7	Inverse variance weighted	44	-0.146251	0.105044	0.163836	0.245745
Phenylalanine || id:met-d-Phe	Coronary heart disease || id:ieu-a-7	Inverse variance weighted	8	-0.0384654	0.103678	0.710631	0.766466
Phosphatidylcholines || id:met-d-Phosphatidylc	Coronary heart disease || id:ieu-a-7	Inverse variance weighted	55	0.0869288	0.0763532	0.254908	0.352505
Phosphoglycerides || id:met-d-Phosphoglyc	Coronary heart disease || id:ieu-a-7	Inverse variance weighted	53	0.0858229	0.0827331	0.299574	0.400316
Polyunsaturated fatty acids || id:met-d-PUFA	Coronary heart disease || id:ieu-a-7	Inverse variance weighted	53	0.210687	0.080212	0.00862374	0.0203466
Ratio of polyunsaturated fatty acids to total fatty acids || id:met-d-PUFA_pct	Coronary heart disease || id:ieu-a-7	Inverse variance weighted	41	-0.0309676	0.113131	0.784291	0.823405
Remnant cholesterol (non-HDL, non-LDL -cholesterol) || id:met-d-Remnant_C	Coronary heart disease || id:ieu-a-7	Inverse variance weighted	51	0.500735	0.0763595	5.46806e-11	3.30271e-10
Cholesterol in small HDL || id:met-d-S_HDL_C	Coronary heart disease || id:ieu-a-7	Inverse variance weighted	45	-0.0741437	0.0678057	0.274186	0.372992
Cholesteryl esters in small HDL || id:met-d-S_HDL_CE	Coronary heart disease || id:ieu-a-7	Inverse variance weighted	41	-0.0878895	0.0634502	0.166	0.245745
Free cholesterol in small HDL || id:met-d-S_HDL_FC	Coronary heart disease || id:ieu-a-7	Inverse variance weighted	50	0.072156	0.0664751	0.277718	0.374424
Total lipids in small HDL || id:met-d-S_HDL_L	Coronary heart disease || id:ieu-a-7	Inverse variance weighted	44	-0.029159	0.0828701	0.72494	0.776354
Concentration of small HDL particles || id:met-d-S_HDL_P	Coronary heart disease || id:ieu-a-7	Inverse variance weighted	42	-0.0384973	0.0652075	0.554934	0.640222
Phospholipids in small HDL || id:met-d-S_HDL_PL	Coronary heart disease || id:ieu-a-7	Inverse variance weighted	49	-0.0655729	0.0903592	0.468028	0.562776
Triglycerides in small HDL || id:met-d-S_HDL_TG	Coronary heart disease || id:ieu-a-7	Inverse variance weighted	65	0.162035	0.0646064	0.0121408	0.0277766
Cholesterol in small LDL || id:met-d-S_LDL_C	Coronary heart disease || id:ieu-a-7	Inverse variance weighted	49	0.536643	0.0839248	1.6126e-10	9.01861e-10
Cholesteryl esters in small LDL || id:met-d-S_LDL_CE	Coronary heart disease || id:ieu-a-7	Inverse variance weighted	48	0.502646	0.0890009	1.62652e-08	6.46328e-08
Free cholesterol in small LDL || id:met-d-S_LDL_FC	Coronary heart disease || id:ieu-a-7	Inverse variance weighted	51	0.541162	0.0738729	2.37868e-13	2.24488e-12
Total lipids in small LDL || id:met-d-S_LDL_L	Coronary heart disease || id:ieu-a-7	Inverse variance weighted	47	0.544178	0.084751	1.3547e-10	7.8677e-10
Concentration of small LDL particles || id:met-d-S_LDL_P	Coronary heart disease || id:ieu-a-7	Inverse variance weighted	52	0.523856	0.0790975	3.52185e-11	2.21583e-10
Phospholipids in small LDL || id:met-d-S_LDL_PL	Coronary heart disease || id:ieu-a-7	Inverse variance weighted	47	0.577424	0.0554135	2.00388e-25	3.02586e-23
Triglycerides in small LDL || id:met-d-S_LDL_TG	Coronary heart disease || id:ieu-a-7	Inverse variance weighted	60	0.143213	0.0752907	0.0571542	0.101533
Cholesterol in small VLDL || id:met-d-S_VLDL_C	Coronary heart disease || id:ieu-a-7	Inverse variance weighted	63	0.44445	0.0654554	1.12047e-11	7.3561e-11
Cholesteryl esters in small VLDL || id:met-d-S_VLDL_CE	Coronary heart disease || id:ieu-a-7	Inverse variance weighted	69	0.422275	0.062086	1.03573e-11	7.10889e-11
Free cholesterol in small VLDL || id:met-d-S_VLDL_FC	Coronary heart disease || id:ieu-a-7	Inverse variance weighted	55	0.509488	0.0749032	1.03217e-11	7.10889e-11
Total lipids in small VLDL || id:met-d-S_VLDL_L	Coronary heart disease || id:ieu-a-7	Inverse variance weighted	65	0.309363	0.0669561	3.83027e-06	1.20494e-05
Concentration of small VLDL particles || id:met-d-S_VLDL_P	Coronary heart disease || id:ieu-a-7	Inverse variance weighted	66	0.292679	0.0650447	6.80625e-06	2.09744e-05
Phospholipids in small VLDL || id:met-d-S_VLDL_PL	Coronary heart disease || id:ieu-a-7	Inverse variance weighted	65	0.419247	0.0691572	1.34238e-09	5.96175e-09
Triglycerides in small VLDL || id:met-d-S_VLDL_TG	Coronary heart disease || id:ieu-a-7	Inverse variance weighted	67	0.15306	0.0646556	0.0179179	0.0375779
Saturated fatty acids || id:met-d-SFA	Coronary heart disease || id:ieu-a-7	Inverse variance weighted	49	0.135403	0.100102	0.17617	0.255785
Ratio of saturated fatty acids to total fatty acids || id:met-d-SFA_pct	Coronary heart disease || id:ieu-a-7	Inverse variance weighted	25	0.0289167	0.190398	0.879285	0.903211
Sphingomyelins || id:met-d-Sphingomyelins	Coronary heart disease || id:ieu-a-7	Inverse variance weighted	60	0.297138	0.084738	0.000453968	0.00118188
Ratio of triglycerides to phosphoglycerides || id:met-d-TG_by_PG	Coronary heart disease || id:ieu-a-7	Inverse variance weighted	73	0.102961	0.0642491	0.109039	0.173315
Total cholesterol || id:met-d-Total_C	Coronary heart disease || id:ieu-a-7	Inverse variance weighted	58	0.429829	0.0842948	3.4125e-07	1.14508e-06
Total esterified cholesterol || id:met-d-Total_CE	Coronary heart disease || id:ieu-a-7	Inverse variance weighted	60	0.40472	0.0832745	1.17346e-06	3.77006e-06
Total fatty acids || id:met-d-Total_FA	Coronary heart disease || id:ieu-a-7	Inverse variance weighted	55	0.142296	0.0834941	0.0883321	0.144818
Total free cholesterol || id:met-d-Total_FC	Coronary heart disease || id:ieu-a-7	Inverse variance weighted	53	0.482946	0.0764394	2.64935e-10	1.42875e-09
Total triglycerides || id:met-d-Total_TG	Coronary heart disease || id:ieu-a-7	Inverse variance weighted	62	0.106698	0.0715104	0.135681	0.20906
Tyrosine || id:met-d-Tyr	Coronary heart disease || id:ieu-a-7	Inverse variance weighted	32	-0.00433391	0.0697338	0.950444	0.963202
Degree of unsaturation || id:met-d-Unsaturation	Coronary heart disease || id:ieu-a-7	Inverse variance weighted	43	0.0701563	0.0848747	0.408471	0.501456
Valine || id:met-d-Val	Coronary heart disease || id:ieu-a-7	Inverse variance weighted	18	0.0199384	0.0812137	0.806065	0.83367
VLDL cholesterol || id:met-d-VLDL_C	Coronary heart disease || id:ieu-a-7	Inverse variance weighted	54	0.404891	0.0772466	1.59241e-07	5.59194e-07
Average diameter for VLDL particles || id:met-d-VLDL_size	Coronary heart disease || id:ieu-a-7	Inverse variance weighted	63	0.0091014	0.0669041	0.891792	0.909869
Triglycerides in VLDL || id:met-d-VLDL_TG	Coronary heart disease || id:ieu-a-7	Inverse variance weighted	60	0.0829627	0.073159	0.256792	0.352505
Cholesterol in very large HDL || id:met-d-XL_HDL_C	Coronary heart disease || id:ieu-a-7	Inverse variance weighted	84	-4.90512e-05	0.0583983	0.99933	0.99933
Cholesteryl esters in very large HDL || id:met-d-XL_HDL_CE	Coronary heart disease || id:ieu-a-7	Inverse variance weighted	88	-0.0155429	0.0585601	0.790687	0.823405
Free cholesterol in very large HDL || id:met-d-XL_HDL_FC	Coronary heart disease || id:ieu-a-7	Inverse variance weighted	72	0.064327	0.0663749	0.332472	0.429088
Total lipids in very large HDL || id:met-d-XL_HDL_L	Coronary heart disease || id:ieu-a-7	Inverse variance weighted	79	-0.0445884	0.0625398	0.47587	0.565798
Concentration of very large HDL particles || id:met-d-XL_HDL_P	Coronary heart disease || id:ieu-a-7	Inverse variance weighted	90	0.0159114	0.0555267	0.774454	0.823405
Phospholipids in very large HDL || id:met-d-XL_HDL_PL	Coronary heart disease || id:ieu-a-7	Inverse variance weighted	73	-0.0755427	0.0508443	0.137341	0.209479
Triglycerides in very large HDL || id:met-d-XL_HDL_TG	Coronary heart disease || id:ieu-a-7	Inverse variance weighted	58	0.11361	0.0643245	0.0773615	0.128369
Cholesterol in very large VLDL || id:met-d-XL_VLDL_C	Coronary heart disease || id:ieu-a-7	Inverse variance weighted	55	0.2199	0.0863986	0.0109222	0.0253732
Cholesteryl esters in very large VLDL || id:met-d-XL_VLDL_CE	Coronary heart disease || id:ieu-a-7	Inverse variance weighted	61	0.322269	0.0747134	1.6076e-05	4.85495e-05
Free cholesterol in very large VLDL || id:met-d-XL_VLDL_FC	Coronary heart disease || id:ieu-a-7	Inverse variance weighted	49	0.168376	0.0921704	0.0677315	0.114261
Total lipids in very large VLDL || id:met-d-XL_VLDL_L	Coronary heart disease || id:ieu-a-7	Inverse variance weighted	56	0.0952994	0.0757427	0.20832	0.296757
Concentration of very large VLDL particles || id:met-d-XL_VLDL_P	Coronary heart disease || id:ieu-a-7	Inverse variance weighted	58	0.11585	0.0733475	0.114229	0.179672
Phospholipids in very large VLDL || id:met-d-XL_VLDL_PL	Coronary heart disease || id:ieu-a-7	Inverse variance weighted	54	0.159261	0.0872984	0.0681025	0.114261
Triglycerides in very large VLDL || id:met-d-XL_VLDL_TG	Coronary heart disease || id:ieu-a-7	Inverse variance weighted	64	0.0655358	0.0734784	0.372444	0.468658
Cholesterol in very small VLDL || id:met-d-XS_VLDL_C	Coronary heart disease || id:ieu-a-7	Inverse variance weighted	55	0.400105	0.0659974	1.34069e-09	5.96175e-09
Cholesteryl esters in very small VLDL || id:met-d-XS_VLDL_CE	Coronary heart disease || id:ieu-a-7	Inverse variance weighted	56	0.410706	0.0667297	7.51853e-10	3.66225e-09
Free cholesterol in very small VLDL || id:met-d-XS_VLDL_FC	Coronary heart disease || id:ieu-a-7	Inverse variance weighted	60	0.39798	0.0541276	1.94347e-13	1.95642e-12
Total lipids in very small VLDL || id:met-d-XS_VLDL_L	Coronary heart disease || id:ieu-a-7	Inverse variance weighted	64	0.343514	0.0569902	1.66409e-09	7.17937e-09
Concentration of very small VLDL particles || id:met-d-XS_VLDL_P	Coronary heart disease || id:ieu-a-7	Inverse variance weighted	60	0.376289	0.0547006	6.02465e-12	5.05401e-11
Phospholipids in very small VLDL || id:met-d-XS_VLDL_PL	Coronary heart disease || id:ieu-a-7	Inverse variance weighted	67	0.332144	0.0604796	3.97764e-08	1.46493e-07
Triglycerides in very small VLDL || id:met-d-XS_VLDL_TG	Coronary heart disease || id:ieu-a-7	Inverse variance weighted	66	0.194943	0.0600004	0.00115801	0.00286655
Cholesterol in chylomicrons and extremely large VLDL || id:met-d-XXL_VLDL_C	Coronary heart disease || id:ieu-a-7	Inverse variance weighted	54	0.0565037	0.078138	0.469601	0.562776
Cholesteryl esters in chylomicrons and extremely large VLDL || id:met-d-XXL_VLDL_CE	Coronary heart disease || id:ieu-a-7	Inverse variance weighted	56	0.0302603	0.0796067	0.703855	0.765406
Free cholesterol in chylomicrons and extremely large VLDL || id:met-d-XXL_VLDL_FC	Coronary heart disease || id:ieu-a-7	Inverse variance weighted	57	0.0506348	0.0779262	0.515835	0.608524
Total lipids in chylomicrons and extremely large VLDL || id:met-d-XXL_VLDL_L	Coronary heart disease || id:ieu-a-7	Inverse variance weighted	54	-0.0227131	0.084954	0.789194	0.823405
Concentration of chylomicrons and extremely large VLDL particles || id:met-d-XXL_VLDL_P	Coronary heart disease || id:ieu-a-7	Inverse variance weighted	53	0.0440966	0.0836989	0.598299	0.664288
Phospholipids in chylomicrons and extremely large VLDL || id:met-d-XXL_VLDL_PL	Coronary heart disease || id:ieu-a-7	Inverse variance weighted	57	0.043011	0.07848	0.583657	0.657703
Acetate || id:met-d-Acetate	Heart failure || id:ebi-a-GCST009541	Inverse variance weighted	6	-0.264251	0.210284	0.208884	0.315415
Acetoacetate || id:met-d-Acetoacetate	Heart failure || id:ebi-a-GCST009541	Inverse variance weighted	4	0.321438	0.136658	0.0186666	0.0454269
Alanine || id:met-d-Ala	Heart failure || id:ebi-a-GCST009541	Inverse variance weighted	28	0.00446024	0.0547981	0.935129	0.967154
Albumin || id:met-d-Albumin	Heart failure || id:ebi-a-GCST009541	Inverse variance weighted	26	-0.0277325	0.0705956	0.69444	0.819919
Apolipoprotein A1 || id:met-d-ApoA1	Heart failure || id:ebi-a-GCST009541	Inverse variance weighted	62	-0.0665369	0.0372682	0.0742041	0.135753
Apolipoprotein B || id:met-d-ApoB	Heart failure || id:ebi-a-GCST009541	Inverse variance weighted	45	0.156389	0.0503119	0.00188109	0.00811556
Ratio of apolipoprotein B to apolipoprotein A1 || id:met-d-ApoB_by_ApoA1	Heart failure || id:ebi-a-GCST009541	Inverse variance weighted	60	0.140348	0.0441456	0.00147676	0.00702602
3-Hydroxybutyrate || id:met-d-bOHbutyrate	Heart failure || id:ebi-a-GCST009541	Inverse variance weighted	13	-0.0664033	0.0679103	0.328169	0.458828
Total cholines || id:met-d-Cholines	Heart failure || id:ebi-a-GCST009541	Inverse variance weighted	53	0.0137373	0.0534937	0.797331	0.890195
Citrate || id:met-d-Citrate	Heart failure || id:ebi-a-GCST009541	Inverse variance weighted	29	0.0106436	0.0605566	0.86048	0.921507
Creatinine || id:met-d-Creatinine	Heart failure || id:ebi-a-GCST009541	Inverse variance weighted	57	-0.0540911	0.0473244	0.253045	0.363902
Docosahexaenoic acid || id:met-d-DHA	Heart failure || id:ebi-a-GCST009541	Inverse variance weighted	38	0.0638884	0.0383712	0.0959107	0.169461
Ratio of docosahexaenoic acid to total fatty acids || id:met-d-DHA_pct	Heart failure || id:ebi-a-GCST009541	Inverse variance weighted	24	0.080895	0.0577269	0.161113	0.261592
Glutamine || id:met-d-Gln	Heart failure || id:ebi-a-GCST009541	Inverse variance weighted	35	0.0386331	0.0380764	0.310287	0.437881
Glucose || id:met-d-Glucose	Heart failure || id:ebi-a-GCST009541	Inverse variance weighted	21	0.113728	0.105805	0.282427	0.402325
Glycoprotein acetyls || id:met-d-GlycA	Heart failure || id:ebi-a-GCST009541	Inverse variance weighted	46	0.0666742	0.0567098	0.239711	0.349462
HDL cholesterol || id:met-d-HDL_C	Heart failure || id:ebi-a-GCST009541	Inverse variance weighted	79	-0.0855514	0.0290379	0.00321708	0.0112972
Average diameter for HDL particles || id:met-d-HDL_size	Heart failure || id:ebi-a-GCST009541	Inverse variance weighted	83	-0.0533215	0.0323709	0.0995163	0.172724
Triglycerides in HDL || id:met-d-HDL_TG	Heart failure || id:ebi-a-GCST009541	Inverse variance weighted	48	-0.00857505	0.04417	0.846068	0.912545
Histidine || id:met-d-His	Heart failure || id:ebi-a-GCST009541	Inverse variance weighted	10	-0.0814019	0.0940495	0.386753	0.519094
Cholesterol in IDL || id:met-d-IDL_C	Heart failure || id:ebi-a-GCST009541	Inverse variance weighted	54	0.141156	0.0539864	0.00893142	0.0240829
Cholesteryl esters in IDL || id:met-d-IDL_CE	Heart failure || id:ebi-a-GCST009541	Inverse variance weighted	53	0.147269	0.0547585	0.00715741	0.0200142
Free cholesterol in IDL || id:met-d-IDL_FC	Heart failure || id:ebi-a-GCST009541	Inverse variance weighted	55	0.15138	0.0520955	0.00366296	0.0125706
Total lipids in IDL || id:met-d-IDL_L	Heart failure || id:ebi-a-GCST009541	Inverse variance weighted	53	0.130403	0.0471137	0.00564294	0.0173895
Concentration of IDL particles || id:met-d-IDL_P	Heart failure || id:ebi-a-GCST009541	Inverse variance weighted	42	0.186519	0.0524249	0.000373929	0.00299851
Phospholipids in IDL || id:met-d-IDL_PL	Heart failure || id:ebi-a-GCST009541	Inverse variance weighted	54	0.133802	0.043852	0.0022792	0.00882458
Triglycerides in IDL || id:met-d-IDL_TG	Heart failure || id:ebi-a-GCST009541	Inverse variance weighted	48	0.091282	0.0381386	0.0166918	0.0413192
Isoleucine || id:met-d-Ile	Heart failure || id:ebi-a-GCST009541	Inverse variance weighted	9	-0.00456106	0.0945437	0.961523	0.974429
Cholesterol in large HDL || id:met-d-L_HDL_C	Heart failure || id:ebi-a-GCST009541	Inverse variance weighted	91	-0.065451	0.0282263	0.0204059	0.0474046
Cholesteryl esters in large HDL || id:met-d-L_HDL_CE	Heart failure || id:ebi-a-GCST009541	Inverse variance weighted	90	-0.0622177	0.0281499	0.0270894	0.0601545
Free cholesterol in large HDL || id:met-d-L_HDL_FC	Heart failure || id:ebi-a-GCST009541	Inverse variance weighted	86	-0.0610769	0.0292043	0.0364952	0.0744699
Total lipids in large HDL || id:met-d-L_HDL_L	Heart failure || id:ebi-a-GCST009541	Inverse variance weighted	88	-0.0639342	0.0292375	0.028763	0.0629452
Concentration of large HDL particles || id:met-d-L_HDL_P	Heart failure || id:ebi-a-GCST009541	Inverse variance weighted	84	-0.0606963	0.0284736	0.0330343	0.0692803
Phospholipids in large HDL || id:met-d-L_HDL_PL	Heart failure || id:ebi-a-GCST009541	Inverse variance weighted	77	-0.0546647	0.027714	0.0485576	0.0940025
Triglycerides in large HDL || id:met-d-L_HDL_TG	Heart failure || id:ebi-a-GCST009541	Inverse variance weighted	43	0.0111053	0.044707	0.803823	0.890195
Cholesterol in large LDL || id:met-d-L_LDL_C	Heart failure || id:ebi-a-GCST009541	Inverse variance weighted	43	0.158718	0.0439544	0.000305047	0.00270954
Cholesteryl esters in large LDL || id:met-d-L_LDL_CE	Heart failure || id:ebi-a-GCST009541	Inverse variance weighted	42	0.162911	0.0444816	0.000249832	0.00235779
Free cholesterol in large LDL || id:met-d-L_LDL_FC	Heart failure || id:ebi-a-GCST009541	Inverse variance weighted	48	0.153816	0.051861	0.00301779	0.0111143
Total lipids in large LDL || id:met-d-L_LDL_L	Heart failure || id:ebi-a-GCST009541	Inverse variance weighted	41	0.163801	0.0433302	0.000156647	0.00217663
Concentration of large LDL particles || id:met-d-L_LDL_P	Heart failure || id:ebi-a-GCST009541	Inverse variance weighted	50	0.161184	0.043367	0.000201807	0.00217663
Phospholipids in large LDL || id:met-d-L_LDL_PL	Heart failure || id:ebi-a-GCST009541	Inverse variance weighted	42	0.164619	0.0515207	0.00139738	0.00702602
Triglycerides in large LDL || id:met-d-L_LDL_TG	Heart failure || id:ebi-a-GCST009541	Inverse variance weighted	53	0.0996898	0.0369071	0.00691103	0.0196899
Cholesterol in large VLDL || id:met-d-L_VLDL_C	Heart failure || id:ebi-a-GCST009541	Inverse variance weighted	44	0.122448	0.0521842	0.018953	0.0454269
Cholesteryl esters in large VLDL || id:met-d-L_VLDL_CE	Heart failure || id:ebi-a-GCST009541	Inverse variance weighted	43	0.163842	0.0554911	0.00315124	0.0112972
Free cholesterol in large VLDL || id:met-d-L_VLDL_FC	Heart failure || id:ebi-a-GCST009541	Inverse variance weighted	45	0.0147953	0.0615363	0.809996	0.890195
Total lipids in large VLDL || id:met-d-L_VLDL_L	Heart failure || id:ebi-a-GCST009541	Inverse variance weighted	44	-0.0230651	0.064577	0.720963	0.831034
Concentration of large VLDL particles || id:met-d-L_VLDL_P	Heart failure || id:ebi-a-GCST009541	Inverse variance weighted	45	-0.000383626	0.0615685	0.995029	0.995029
Phospholipids in large VLDL || id:met-d-L_VLDL_PL	Heart failure || id:ebi-a-GCST009541	Inverse variance weighted	44	0.00936453	0.0611627	0.878313	0.93398
Triglycerides in large VLDL || id:met-d-L_VLDL_TG	Heart failure || id:ebi-a-GCST009541	Inverse variance weighted	48	-0.0822962	0.0596737	0.167863	0.266815
Linoleic acid || id:met-d-LA	Heart failure || id:ebi-a-GCST009541	Inverse variance weighted	40	0.0532231	0.0610171	0.383064	0.519094
Ratio of linoleic acid to total fatty acids || id:met-d-LA_pct	Heart failure || id:ebi-a-GCST009541	Inverse variance weighted	31	-0.158308	0.0454032	0.000489005	0.00307665
Lactate || id:met-d-Lactate	Heart failure || id:ebi-a-GCST009541	Inverse variance weighted	10	0.125342	0.162972	0.441835	0.580148
LDL cholesterol || id:met-d-LDL_C	Heart failure || id:ebi-a-GCST009541	Inverse variance weighted	42	0.172017	0.0442019	9.95732e-05	0.00214794
Average diameter for LDL particles || id:met-d-LDL_size	Heart failure || id:ebi-a-GCST009541	Inverse variance weighted	30	0.0435662	0.0970266	0.653423	0.78307
Triglycerides in LDL || id:met-d-LDL_TG	Heart failure || id:ebi-a-GCST009541	Inverse variance weighted	57	0.094055	0.0379518	0.0132018	0.0337878
Leucine || id:met-d-Leu	Heart failure || id:ebi-a-GCST009541	Inverse variance weighted	12	0.0296937	0.0796178	0.709183	0.824746
Cholesterol in medium HDL || id:met-d-M_HDL_C	Heart failure || id:ebi-a-GCST009541	Inverse variance weighted	76	-0.0899335	0.0342448	0.0086345	0.0237056
Cholesteryl esters in medium HDL || id:met-d-M_HDL_CE	Heart failure || id:ebi-a-GCST009541	Inverse variance weighted	75	-0.0950696	0.0409801	0.0203463	0.0474046
Free cholesterol in medium HDL || id:met-d-M_HDL_FC	Heart failure || id:ebi-a-GCST009541	Inverse variance weighted	71	-0.0705163	0.0349474	0.0436138	0.0855284
Total lipids in medium HDL || id:met-d-M_HDL_L	Heart failure || id:ebi-a-GCST009541	Inverse variance weighted	58	-0.086392	0.0380508	0.023181	0.0530353
Concentration of medium HDL particles || id:met-d-M_HDL_P	Heart failure || id:ebi-a-GCST009541	Inverse variance weighted	61	-0.0723083	0.0345267	0.0362358	0.0744699
Phospholipids in medium HDL || id:met-d-M_HDL_PL	Heart failure || id:ebi-a-GCST009541	Inverse variance weighted	53	-0.0824177	0.0421782	0.0506969	0.0969017
Triglycerides in medium HDL || id:met-d-M_HDL_TG	Heart failure || id:ebi-a-GCST009541	Inverse variance weighted	45	-0.00304946	0.0532644	0.954345	0.97369
Cholesterol in medium LDL || id:met-d-M_LDL_C	Heart failure || id:ebi-a-GCST009541	Inverse variance weighted	43	0.170877	0.044403	0.000118927	0.00217663
Cholesteryl esters in medium LDL || id:met-d-M_LDL_CE	Heart failure || id:ebi-a-GCST009541	Inverse variance weighted	46	0.171912	0.050935	0.000737834	0.00428511
Free cholesterol in medium LDL || id:met-d-M_LDL_FC	Heart failure || id:ebi-a-GCST009541	Inverse variance weighted	44	0.15589	0.0446531	0.000480968	0.00307665
Total lipids in medium LDL || id:met-d-M_LDL_L	Heart failure || id:ebi-a-GCST009541	Inverse variance weighted	43	0.1761	0.0443735	7.22993e-05	0.00214794
Concentration of medium LDL particles || id:met-d-M_LDL_P	Heart failure || id:ebi-a-GCST009541	Inverse variance weighted	41	0.173915	0.0567471	0.00217864	0.00865724
Phospholipids in medium LDL || id:met-d-M_LDL_PL	Heart failure || id:ebi-a-GCST009541	Inverse variance weighted	43	0.174096	0.046831	0.000201173	0.00217663
Triglycerides in medium LDL || id:met-d-M_LDL_TG	Heart failure || id:ebi-a-GCST009541	Inverse variance weighted	56	0.0775669	0.0403739	0.0547045	0.103255
Cholesterol in medium VLDL || id:met-d-M_VLDL_C	Heart failure || id:ebi-a-GCST009541	Inverse variance weighted	42	0.162115	0.0526378	0.00207125	0.00865724
Cholesteryl esters in medium VLDL || id:met-d-M_VLDL_CE	Heart failure || id:ebi-a-GCST009541	Inverse variance weighted	43	0.184034	0.0558478	0.000983221	0.00549876
Free cholesterol in medium VLDL || id:met-d-M_VLDL_FC	Heart failure || id:ebi-a-GCST009541	Inverse variance weighted	49	0.169091	0.0522795	0.00121916	0.00643724
Total lipids in medium VLDL || id:met-d-M_VLDL_L	Heart failure || id:ebi-a-GCST009541	Inverse variance weighted	43	0.160904	0.0579711	0.00551027	0.0173344
Concentration of medium VLDL particles || id:met-d-M_VLDL_P	Heart failure || id:ebi-a-GCST009541	Inverse variance weighted	50	0.18338	0.0522765	0.000451675	0.00307665
Phospholipids in medium VLDL || id:met-d-M_VLDL_PL	Heart failure || id:ebi-a-GCST009541	Inverse variance weighted	52	0.182488	0.0467414	9.45332e-05	0.00214794
Monounsaturated fatty acids || id:met-d-MUFA	Heart failure || id:ebi-a-GCST009541	Inverse variance weighted	49	-0.00381455	0.0561393	0.945827	0.971564
Ratio of monounsaturated fatty acids to total fatty acids || id:met-d-MUFA_pct	Heart failure || id:ebi-a-GCST009541	Inverse variance weighted	48	-0.0741748	0.0496728	0.135367	0.222179
Omega-3 fatty acids || id:met-d-Omega_3	Heart failure || id:ebi-a-GCST009541	Inverse variance weighted	40	0.0650699	0.0391518	0.0965142	0.169461
Ratio of omega-3 fatty acids to total fatty acids || id:met-d-Omega_3_pct	Heart failure || id:ebi-a-GCST009541	Inverse variance weighted	30	0.050356	0.0235322	0.0323645	0.0688316
Omega-6 fatty acids || id:met-d-Omega_6	Heart failure || id:ebi-a-GCST009541	Inverse variance weighted	45	0.066759	0.0569002	0.240689	0.349462
Ratio of omega-6 fatty acids to total fatty acids || id:met-d-Omega_6_pct	Heart failure || id:ebi-a-GCST009541	Inverse variance weighted	40	0.0259091	0.0660883	0.695031	0.819919
Phenylalanine || id:met-d-Phe	Heart failure || id:ebi-a-GCST009541	Inverse variance weighted	7	0.00241323	0.0811108	0.976265	0.982773
Phosphatidylcholines || id:met-d-Phosphatidylc	Heart failure || id:ebi-a-GCST009541	Inverse variance weighted	51	-0.00910716	0.0465576	0.844915	0.912545
Phosphoglycerides || id:met-d-Phosphoglyc	Heart failure || id:ebi-a-GCST009541	Inverse variance weighted	52	0.0134906	0.0489997	0.78307	0.889049
Polyunsaturated fatty acids || id:met-d-PUFA	Heart failure || id:ebi-a-GCST009541	Inverse variance weighted	48	0.0840884	0.0513788	0.101706	0.174519
Ratio of polyunsaturated fatty acids to total fatty acids || id:met-d-PUFA_pct	Heart failure || id:ebi-a-GCST009541	Inverse variance weighted	37	0.114286	0.0649188	0.078332	0.140811
Remnant cholesterol (non-HDL, non-LDL -cholesterol) || id:met-d-Remnant_C	Heart failure || id:ebi-a-GCST009541	Inverse variance weighted	44	0.163794	0.0526371	0.00185976	0.00811556
Cholesterol in small HDL || id:met-d-S_HDL_C	Heart failure || id:ebi-a-GCST009541	Inverse variance weighted	40	0.00443496	0.0482087	0.926702	0.967154
Cholesteryl esters in small HDL || id:met-d-S_HDL_CE	Heart failure || id:ebi-a-GCST009541	Inverse variance weighted	36	0.0110117	0.046691	0.813556	0.890195
Free cholesterol in small HDL || id:met-d-S_HDL_FC	Heart failure || id:ebi-a-GCST009541	Inverse variance weighted	45	0.0389955	0.0437404	0.372649	0.511546
Total lipids in small HDL || id:met-d-S_HDL_L	Heart failure || id:ebi-a-GCST009541	Inverse variance weighted	42	0.0422812	0.0490267	0.388461	0.519094
Concentration of small HDL particles || id:met-d-S_HDL_P	Heart failure || id:ebi-a-GCST009541	Inverse variance weighted	35	0.0125595	0.040369	0.755712	0.864489
Phospholipids in small HDL || id:met-d-S_HDL_PL	Heart failure || id:ebi-a-GCST009541	Inverse variance weighted	47	0.0271949	0.0529314	0.607409	0.73375
Triglycerides in small HDL || id:met-d-S_HDL_TG	Heart failure || id:ebi-a-GCST009541	Inverse variance weighted	54	-0.0240817	0.0459008	0.599829	0.73375
Cholesterol in small LDL || id:met-d-S_LDL_C	Heart failure || id:ebi-a-GCST009541	Inverse variance weighted	44	0.15373	0.0509375	0.00254445	0.00960531
Cholesteryl esters in small LDL || id:met-d-S_LDL_CE	Heart failure || id:ebi-a-GCST009541	Inverse variance weighted	44	0.155196	0.0505532	0.00214094	0.00865724
Free cholesterol in small LDL || id:met-d-S_LDL_FC	Heart failure || id:ebi-a-GCST009541	Inverse variance weighted	46	0.135818	0.0472941	0.00408168	0.0133986
Total lipids in small LDL || id:met-d-S_LDL_L	Heart failure || id:ebi-a-GCST009541	Inverse variance weighted	43	0.157586	0.0497959	0.00155278	0.00710516
Concentration of small LDL particles || id:met-d-S_LDL_P	Heart failure || id:ebi-a-GCST009541	Inverse variance weighted	47	0.176645	0.0497044	0.000379558	0.00299851
Phospholipids in small LDL || id:met-d-S_LDL_PL	Heart failure || id:ebi-a-GCST009541	Inverse variance weighted	46	0.15508	0.0387159	6.18637e-05	0.00214794
Triglycerides in small LDL || id:met-d-S_LDL_TG	Heart failure || id:ebi-a-GCST009541	Inverse variance weighted	50	-0.0297182	0.0499694	0.552025	0.694631
Cholesterol in small VLDL || id:met-d-S_VLDL_C	Heart failure || id:ebi-a-GCST009541	Inverse variance weighted	54	0.182739	0.0444606	3.95437e-05	0.00214794
Cholesteryl esters in small VLDL || id:met-d-S_VLDL_CE	Heart failure || id:ebi-a-GCST009541	Inverse variance weighted	59	0.183408	0.0449735	4.53981e-05	0.00214794
Free cholesterol in small VLDL || id:met-d-S_VLDL_FC	Heart failure || id:ebi-a-GCST009541	Inverse variance weighted	48	0.18882	0.0505527	0.00018763	0.00217663
Total lipids in small VLDL || id:met-d-S_VLDL_L	Heart failure || id:ebi-a-GCST009541	Inverse variance weighted	54	0.154218	0.0435402	0.000397154	0.00299851
Concentration of small VLDL particles || id:met-d-S_VLDL_P	Heart failure || id:ebi-a-GCST009541	Inverse variance weighted	54	0.139574	0.0432067	0.00123629	0.00643724
Phospholipids in small VLDL || id:met-d-S_VLDL_PL	Heart failure || id:ebi-a-GCST009541	Inverse variance weighted	58	0.201416	0.045208	8.37722e-06	0.00126496
Triglycerides in small VLDL || id:met-d-S_VLDL_TG	Heart failure || id:ebi-a-GCST009541	Inverse variance weighted	59	-0.0301565	0.0452118	0.504768	0.645932
Saturated fatty acids || id:met-d-SFA	Heart failure || id:ebi-a-GCST009541	Inverse variance weighted	43	0.0364825	0.0632346	0.56398	0.70381
Ratio of saturated fatty acids to total fatty acids || id:met-d-SFA_pct	Heart failure || id:ebi-a-GCST009541	Inverse variance weighted	23	0.060516	0.113091	0.592575	0.733433
Sphingomyelins || id:met-d-Sphingomyelins	Heart failure || id:ebi-a-GCST009541	Inverse variance weighted	58	0.0664957	0.0521169	0.201993	0.30809
Ratio of triglycerides to phosphoglycerides || id:met-d-TG_by_PG	Heart failure || id:ebi-a-GCST009541	Inverse variance weighted	63	-0.0643843	0.04659	0.166992	0.266815
Total cholesterol || id:met-d-Total_C	Heart failure || id:ebi-a-GCST009541	Inverse variance weighted	53	0.109651	0.0503646	0.0294693	0.0635694
Total esterified cholesterol || id:met-d-Total_CE	Heart failure || id:ebi-a-GCST009541	Inverse variance weighted	54	0.0940177	0.052736	0.0746193	0.135753
Total fatty acids || id:met-d-Total_FA	Heart failure || id:ebi-a-GCST009541	Inverse variance weighted	45	0.0308038	0.0594521	0.604369	0.73375
Total free cholesterol || id:met-d-Total_FC	Heart failure || id:ebi-a-GCST009541	Inverse variance weighted	50	0.134147	0.0488205	0.00600056	0.0181217
Total triglycerides || id:met-d-Total_TG	Heart failure || id:ebi-a-GCST009541	Inverse variance weighted	49	-0.0747229	0.0544392	0.169879	0.267205
Tyrosine || id:met-d-Tyr	Heart failure || id:ebi-a-GCST009541	Inverse variance weighted	29	0.0837663	0.0555297	0.131428	0.218084
Degree of unsaturation || id:met-d-Unsaturation	Heart failure || id:ebi-a-GCST009541	Inverse variance weighted	38	0.0703929	0.0447258	0.115516	0.195987
Valine || id:met-d-Val	Heart failure || id:ebi-a-GCST009541	Inverse variance weighted	15	0.0123491	0.048044	0.797149	0.890195
VLDL cholesterol || id:met-d-VLDL_C	Heart failure || id:ebi-a-GCST009541	Inverse variance weighted	48	0.197486	0.0525198	0.00016976	0.00217663
Average diameter for VLDL particles || id:met-d-VLDL_size	Heart failure || id:ebi-a-GCST009541	Inverse variance weighted	58	-0.0950614	0.0392973	0.0155619	0.039164
Triglycerides in VLDL || id:met-d-VLDL_TG	Heart failure || id:ebi-a-GCST009541	Inverse variance weighted	47	-0.10672	0.0523305	0.0414163	0.0822877
Cholesterol in very large HDL || id:met-d-XL_HDL_C	Heart failure || id:ebi-a-GCST009541	Inverse variance weighted	76	-0.0458085	0.0373691	0.220259	0.329298
Cholesteryl esters in very large HDL || id:met-d-XL_HDL_CE	Heart failure || id:ebi-a-GCST009541	Inverse variance weighted	80	-0.0481966	0.036849	0.190891	0.294128
Free cholesterol in very large HDL || id:met-d-XL_HDL_FC	Heart failure || id:ebi-a-GCST009541	Inverse variance weighted	64	0.00343345	0.0417694	0.934487	0.967154
Total lipids in very large HDL || id:met-d-XL_HDL_L	Heart failure || id:ebi-a-GCST009541	Inverse variance weighted	66	-0.0376936	0.0419212	0.368571	0.510589
Concentration of very large HDL particles || id:met-d-XL_HDL_P	Heart failure || id:ebi-a-GCST009541	Inverse variance weighted	79	-0.0216299	0.0362802	0.551048	0.694631
Phospholipids in very large HDL || id:met-d-XL_HDL_PL	Heart failure || id:ebi-a-GCST009541	Inverse variance weighted	61	-0.0509543	0.0334131	0.127264	0.213521
Triglycerides in very large HDL || id:met-d-XL_HDL_TG	Heart failure || id:ebi-a-GCST009541	Inverse variance weighted	47	0.0316146	0.0453124	0.485363	0.626409
Cholesterol in very large VLDL || id:met-d-XL_VLDL_C	Heart failure || id:ebi-a-GCST009541	Inverse variance weighted	43	0.0480075	0.0633776	0.44876	0.584162
Cholesteryl esters in very large VLDL || id:met-d-XL_VLDL_CE	Heart failure || id:ebi-a-GCST009541	Inverse variance weighted	49	0.133414	0.0523438	0.0108091	0.028141
Free cholesterol in very large VLDL || id:met-d-XL_VLDL_FC	Heart failure || id:ebi-a-GCST009541	Inverse variance weighted	38	-0.00898173	0.0678725	0.894721	0.944776
Total lipids in very large VLDL || id:met-d-XL_VLDL_L	Heart failure || id:ebi-a-GCST009541	Inverse variance weighted	47	-0.0720652	0.0536459	0.179159	0.278897
Concentration of very large VLDL particles || id:met-d-XL_VLDL_P	Heart failure || id:ebi-a-GCST009541	Inverse variance weighted	49	-0.0396152	0.0508377	0.435833	0.577288
Phospholipids in very large VLDL || id:met-d-XL_VLDL_PL	Heart failure || id:ebi-a-GCST009541	Inverse variance weighted	44	-0.022836	0.0614212	0.710046	0.824746
Triglycerides in very large VLDL || id:met-d-XL_VLDL_TG	Heart failure || id:ebi-a-GCST009541	Inverse variance weighted	55	-0.0912841	0.0499806	0.0677913	0.126376
Cholesterol in very small VLDL || id:met-d-XS_VLDL_C	Heart failure || id:ebi-a-GCST009541	Inverse variance weighted	49	0.145288	0.0414965	0.000463147	0.00307665
Cholesteryl esters in very small VLDL || id:met-d-XS_VLDL_CE	Heart failure || id:ebi-a-GCST009541	Inverse variance weighted	52	0.137011	0.0431284	0.00148896	0.00702602
Free cholesterol in very small VLDL || id:met-d-XS_VLDL_FC	Heart failure || id:ebi-a-GCST009541	Inverse variance weighted	52	0.135587	0.0369566	0.000243676	0.00235779
Total lipids in very small VLDL || id:met-d-XS_VLDL_L	Heart failure || id:ebi-a-GCST009541	Inverse variance weighted	56	0.108916	0.0389535	0.00517293	0.0166194
Concentration of very small VLDL particles || id:met-d-XS_VLDL_P	Heart failure || id:ebi-a-GCST009541	Inverse variance weighted	52	0.139289	0.037354	0.000192321	0.00217663
Phospholipids in very small VLDL || id:met-d-XS_VLDL_PL	Heart failure || id:ebi-a-GCST009541	Inverse variance weighted	60	0.10745	0.037368	0.00403451	0.0133986
Triglycerides in very small VLDL || id:met-d-XS_VLDL_TG	Heart failure || id:ebi-a-GCST009541	Inverse variance weighted	63	0.0454792	0.0373481	0.223334	0.330622
Cholesterol in chylomicrons and extremely large VLDL || id:met-d-XXL_VLDL_C	Heart failure || id:ebi-a-GCST009541	Inverse variance weighted	46	-0.112348	0.0505945	0.0263803	0.0594541
Cholesteryl esters in chylomicrons and extremely large VLDL || id:met-d-XXL_VLDL_CE	Heart failure || id:ebi-a-GCST009541	Inverse variance weighted	47	-0.100633	0.0483756	0.0375034	0.0755068
Free cholesterol in chylomicrons and extremely large VLDL || id:met-d-XXL_VLDL_FC	Heart failure || id:ebi-a-GCST009541	Inverse variance weighted	49	-0.132439	0.0488121	0.00666263	0.0193473
Total lipids in chylomicrons and extremely large VLDL || id:met-d-XXL_VLDL_L	Heart failure || id:ebi-a-GCST009541	Inverse variance weighted	50	-0.158055	0.0457603	0.000552382	0.00333639
Concentration of chylomicrons and extremely large VLDL particles || id:met-d-XXL_VLDL_P	Heart failure || id:ebi-a-GCST009541	Inverse variance weighted	47	-0.139495	0.0513178	0.00656257	0.0193473
Phospholipids in chylomicrons and extremely large VLDL || id:met-d-XXL_VLDL_PL	Heart failure || id:ebi-a-GCST009541	Inverse variance weighted	49	-0.128691	0.0494126	0.00920295	0.0243797
Acetate || id:met-d-Acetate	Heart failure || id:ebi-a-GCST009541	MR Egger	6	0.237516	0.511651	0.666633	NA
Acetate || id:met-d-Acetate	Heart failure || id:ebi-a-GCST009541	Weighted median	6	-0.195571	0.118255	0.0981667	NA
Acetate || id:met-d-Acetate	Heart failure || id:ebi-a-GCST009541	Simple mode	6	-0.131544	0.159585	0.447299	NA
Acetate || id:met-d-Acetate	Heart failure || id:ebi-a-GCST009541	Weighted mode	6	-0.193875	0.123276	0.1766	NA
Acetate || id:met-d-Acetate	Coronary heart disease || id:ieu-a-7	MR Egger	7	0.0595935	0.743684	0.93924	NA
Acetate || id:met-d-Acetate	Coronary heart disease || id:ieu-a-7	Weighted median	7	-0.228671	0.143159	0.110195	NA
Acetate || id:met-d-Acetate	Coronary heart disease || id:ieu-a-7	Simple mode	7	-0.212494	0.185468	0.295545	NA
Acetate || id:met-d-Acetate	Coronary heart disease || id:ieu-a-7	Weighted mode	7	-0.22729	0.149895	0.180223	NA
Acetoacetate || id:met-d-Acetoacetate	Heart failure || id:ebi-a-GCST009541	MR Egger	4	0.267645	0.323539	0.495089	NA
Acetoacetate || id:met-d-Acetoacetate	Heart failure || id:ebi-a-GCST009541	Weighted median	4	0.318706	0.158862	0.0448362	NA
Acetoacetate || id:met-d-Acetoacetate	Heart failure || id:ebi-a-GCST009541	Simple mode	4	0.327045	0.225639	0.243083	NA
Acetoacetate || id:met-d-Acetoacetate	Heart failure || id:ebi-a-GCST009541	Weighted mode	4	0.331059	0.218268	0.226601	NA
Acetoacetate || id:met-d-Acetoacetate	Coronary heart disease || id:ieu-a-7	MR Egger	7	0.761995	0.661373	0.301356	NA
Acetoacetate || id:met-d-Acetoacetate	Coronary heart disease || id:ieu-a-7	Weighted median	7	-0.112631	0.180864	0.533456	NA
Acetoacetate || id:met-d-Acetoacetate	Coronary heart disease || id:ieu-a-7	Simple mode	7	-0.248024	0.320344	0.468189	NA
Acetoacetate || id:met-d-Acetoacetate	Coronary heart disease || id:ieu-a-7	Weighted mode	7	-0.284194	0.232264	0.266978	NA
Alanine || id:met-d-Ala	Heart failure || id:ebi-a-GCST009541	MR Egger	28	-0.142203	0.155978	0.370309	NA
Alanine || id:met-d-Ala	Heart failure || id:ebi-a-GCST009541	Weighted median	28	-0.0743739	0.0681341	0.275017	NA
Alanine || id:met-d-Ala	Heart failure || id:ebi-a-GCST009541	Simple mode	28	-0.11525	0.129494	0.381324	NA
Alanine || id:met-d-Ala	Heart failure || id:ebi-a-GCST009541	Weighted mode	28	-0.159903	0.130464	0.230915	NA
Alanine || id:met-d-Ala	Coronary heart disease || id:ieu-a-7	MR Egger	30	-0.138585	0.15162	0.368507	NA
Alanine || id:met-d-Ala	Coronary heart disease || id:ieu-a-7	Weighted median	30	0.038208	0.0785433	0.626642	NA
Alanine || id:met-d-Ala	Coronary heart disease || id:ieu-a-7	Simple mode	30	0.0898218	0.1579	0.573835	NA
Alanine || id:met-d-Ala	Coronary heart disease || id:ieu-a-7	Weighted mode	30	0.04629	0.140546	0.744252	NA
Albumin || id:met-d-Albumin	Heart failure || id:ebi-a-GCST009541	MR Egger	26	0.0469163	0.120082	0.699463	NA
Albumin || id:met-d-Albumin	Heart failure || id:ebi-a-GCST009541	Weighted median	26	0.0564121	0.0645743	0.382337	NA
Albumin || id:met-d-Albumin	Heart failure || id:ebi-a-GCST009541	Simple mode	26	0.0549919	0.100594	0.589452	NA
Albumin || id:met-d-Albumin	Heart failure || id:ebi-a-GCST009541	Weighted mode	26	0.068809	0.068886	0.327422	NA
Albumin || id:met-d-Albumin	Coronary heart disease || id:ieu-a-7	MR Egger	28	-0.260376	0.150826	0.0961537	NA
Albumin || id:met-d-Albumin	Coronary heart disease || id:ieu-a-7	Weighted median	28	-0.244457	0.0806482	0.00243626	NA
Albumin || id:met-d-Albumin	Coronary heart disease || id:ieu-a-7	Simple mode	28	-0.28691	0.148151	0.0633243	NA
Albumin || id:met-d-Albumin	Coronary heart disease || id:ieu-a-7	Weighted mode	28	-0.277907	0.0802345	0.00179316	NA
Apolipoprotein A1 || id:met-d-ApoA1	Heart failure || id:ebi-a-GCST009541	MR Egger	62	-0.0482232	0.0615757	0.436617	NA
Apolipoprotein A1 || id:met-d-ApoA1	Heart failure || id:ebi-a-GCST009541	Weighted median	62	-0.0313376	0.0416342	0.451637	NA
Apolipoprotein A1 || id:met-d-ApoA1	Heart failure || id:ebi-a-GCST009541	Simple mode	62	-0.018215	0.0816448	0.824202	NA
Apolipoprotein A1 || id:met-d-ApoA1	Heart failure || id:ebi-a-GCST009541	Weighted mode	62	-0.0870446	0.0405706	0.0359011	NA
Apolipoprotein A1 || id:met-d-ApoA1	Coronary heart disease || id:ieu-a-7	MR Egger	69	0.0587325	0.0941301	0.534779	NA
Apolipoprotein A1 || id:met-d-ApoA1	Coronary heart disease || id:ieu-a-7	Weighted median	69	-0.14793	0.0526865	0.00498893	NA
Apolipoprotein A1 || id:met-d-ApoA1	Coronary heart disease || id:ieu-a-7	Simple mode	69	0.137086	0.116697	0.244202	NA
Apolipoprotein A1 || id:met-d-ApoA1	Coronary heart disease || id:ieu-a-7	Weighted mode	69	-0.0288165	0.0587249	0.625216	NA
Apolipoprotein B || id:met-d-ApoB	Heart failure || id:ebi-a-GCST009541	MR Egger	45	0.21157	0.0932838	0.0284075	NA
Apolipoprotein B || id:met-d-ApoB	Heart failure || id:ebi-a-GCST009541	Weighted median	45	0.158445	0.0518427	0.00224112	NA
Apolipoprotein B || id:met-d-ApoB	Heart failure || id:ebi-a-GCST009541	Simple mode	45	0.075621	0.123645	0.543951	NA
Apolipoprotein B || id:met-d-ApoB	Heart failure || id:ebi-a-GCST009541	Weighted mode	45	0.349574	0.0726735	1.79999e-05	NA
Apolipoprotein B || id:met-d-ApoB	Coronary heart disease || id:ieu-a-7	MR Egger	52	0.849592	0.12885	2.59454e-08	NA
Apolipoprotein B || id:met-d-ApoB	Coronary heart disease || id:ieu-a-7	Weighted median	52	0.557043	0.0601922	2.15429e-20	NA
Apolipoprotein B || id:met-d-ApoB	Coronary heart disease || id:ieu-a-7	Simple mode	52	0.50432	0.131737	0.000354235	NA
Apolipoprotein B || id:met-d-ApoB	Coronary heart disease || id:ieu-a-7	Weighted mode	52	0.63662	0.133544	1.59791e-05	NA
Ratio of apolipoprotein B to apolipoprotein A1 || id:met-d-ApoB_by_ApoA1	Heart failure || id:ebi-a-GCST009541	MR Egger	60	0.11544	0.0792265	0.150484	NA
Ratio of apolipoprotein B to apolipoprotein A1 || id:met-d-ApoB_by_ApoA1	Heart failure || id:ebi-a-GCST009541	Weighted median	60	0.157664	0.0488148	0.00123861	NA
Ratio of apolipoprotein B to apolipoprotein A1 || id:met-d-ApoB_by_ApoA1	Heart failure || id:ebi-a-GCST009541	Simple mode	60	0.062708	0.115152	0.588104	NA
Ratio of apolipoprotein B to apolipoprotein A1 || id:met-d-ApoB_by_ApoA1	Heart failure || id:ebi-a-GCST009541	Weighted mode	60	0.117158	0.0881688	0.189032	NA
Ratio of apolipoprotein B to apolipoprotein A1 || id:met-d-ApoB_by_ApoA1	Coronary heart disease || id:ieu-a-7	MR Egger	66	0.472379	0.11404	0.000102779	NA
Ratio of apolipoprotein B to apolipoprotein A1 || id:met-d-ApoB_by_ApoA1	Coronary heart disease || id:ieu-a-7	Weighted median	66	0.551022	0.0611236	1.97071e-19	NA
Ratio of apolipoprotein B to apolipoprotein A1 || id:met-d-ApoB_by_ApoA1	Coronary heart disease || id:ieu-a-7	Simple mode	66	0.649001	0.144574	2.9941e-05	NA
Ratio of apolipoprotein B to apolipoprotein A1 || id:met-d-ApoB_by_ApoA1	Coronary heart disease || id:ieu-a-7	Weighted mode	66	0.304805	0.0790645	0.000267729	NA
3-Hydroxybutyrate || id:met-d-bOHbutyrate	Heart failure || id:ebi-a-GCST009541	MR Egger	13	-0.14697	0.180468	0.432704	NA
3-Hydroxybutyrate || id:met-d-bOHbutyrate	Heart failure || id:ebi-a-GCST009541	Weighted median	13	-0.0687818	0.0895537	0.442457	NA
3-Hydroxybutyrate || id:met-d-bOHbutyrate	Heart failure || id:ebi-a-GCST009541	Simple mode	13	-0.0303693	0.148288	0.841162	NA
3-Hydroxybutyrate || id:met-d-bOHbutyrate	Heart failure || id:ebi-a-GCST009541	Weighted mode	13	-0.109466	0.14072	0.451695	NA
3-Hydroxybutyrate || id:met-d-bOHbutyrate	Coronary heart disease || id:ieu-a-7	MR Egger	16	0.931803	0.506379	0.0870436	NA
3-Hydroxybutyrate || id:met-d-bOHbutyrate	Coronary heart disease || id:ieu-a-7	Weighted median	16	-0.097789	0.130633	0.454111	NA
3-Hydroxybutyrate || id:met-d-bOHbutyrate	Coronary heart disease || id:ieu-a-7	Simple mode	16	-0.164351	0.199223	0.422322	NA
3-Hydroxybutyrate || id:met-d-bOHbutyrate	Coronary heart disease || id:ieu-a-7	Weighted mode	16	-0.185917	0.135659	0.190703	NA
Total cholines || id:met-d-Cholines	Heart failure || id:ebi-a-GCST009541	MR Egger	53	0.020721	0.0997363	0.836245	NA
Total cholines || id:met-d-Cholines	Heart failure || id:ebi-a-GCST009541	Weighted median	53	0.0179332	0.0437452	0.681845	NA
Total cholines || id:met-d-Cholines	Heart failure || id:ebi-a-GCST009541	Simple mode	53	-0.0200858	0.0747913	0.789332	NA
Total cholines || id:met-d-Cholines	Heart failure || id:ebi-a-GCST009541	Weighted mode	53	0.0236203	0.0444908	0.597747	NA
Total cholines || id:met-d-Cholines	Coronary heart disease || id:ieu-a-7	MR Egger	56	-0.0434978	0.171162	0.800358	NA
Total cholines || id:met-d-Cholines	Coronary heart disease || id:ieu-a-7	Weighted median	56	0.0943591	0.052141	0.0703439	NA
Total cholines || id:met-d-Cholines	Coronary heart disease || id:ieu-a-7	Simple mode	56	0.209867	0.105914	0.0525449	NA
Total cholines || id:met-d-Cholines	Coronary heart disease || id:ieu-a-7	Weighted mode	56	0.0836719	0.0503923	0.102523	NA
Citrate || id:met-d-Citrate	Heart failure || id:ebi-a-GCST009541	MR Egger	29	0.0261455	0.122425	0.832493	NA
Citrate || id:met-d-Citrate	Heart failure || id:ebi-a-GCST009541	Weighted median	29	-0.0355059	0.0548662	0.517545	NA
Citrate || id:met-d-Citrate	Heart failure || id:ebi-a-GCST009541	Simple mode	29	-0.0298237	0.103687	0.775747	NA
Citrate || id:met-d-Citrate	Heart failure || id:ebi-a-GCST009541	Weighted mode	29	-0.0235676	0.0530886	0.660505	NA
Citrate || id:met-d-Citrate	Coronary heart disease || id:ieu-a-7	MR Egger	33	-0.0948941	0.143856	0.514353	NA
Citrate || id:met-d-Citrate	Coronary heart disease || id:ieu-a-7	Weighted median	33	-0.0425807	0.0602819	0.479964	NA
Citrate || id:met-d-Citrate	Coronary heart disease || id:ieu-a-7	Simple mode	33	-0.0192685	0.103055	0.852863	NA
Citrate || id:met-d-Citrate	Coronary heart disease || id:ieu-a-7	Weighted mode	33	-0.0269646	0.0594971	0.653457	NA
Creatinine || id:met-d-Creatinine	Heart failure || id:ebi-a-GCST009541	MR Egger	57	-0.0378875	0.160514	0.81428	NA
Creatinine || id:met-d-Creatinine	Heart failure || id:ebi-a-GCST009541	Weighted median	57	-0.114469	0.0641069	0.0741657	NA
Creatinine || id:met-d-Creatinine	Heart failure || id:ebi-a-GCST009541	Simple mode	57	-0.207946	0.147648	0.164542	NA
Creatinine || id:met-d-Creatinine	Heart failure || id:ebi-a-GCST009541	Weighted mode	57	-0.237812	0.123259	0.0587581	NA
Creatinine || id:met-d-Creatinine	Coronary heart disease || id:ieu-a-7	MR Egger	62	0.0773408	0.225877	0.733245	NA
Creatinine || id:met-d-Creatinine	Coronary heart disease || id:ieu-a-7	Weighted median	62	0.0915323	0.0768977	0.233924	NA
Creatinine || id:met-d-Creatinine	Coronary heart disease || id:ieu-a-7	Simple mode	62	0.125733	0.189212	0.50887	NA
Creatinine || id:met-d-Creatinine	Coronary heart disease || id:ieu-a-7	Weighted mode	62	0.0977718	0.148439	0.51259	NA
Docosahexaenoic acid || id:met-d-DHA	Heart failure || id:ebi-a-GCST009541	MR Egger	38	0.0793217	0.0545855	0.15484	NA
Docosahexaenoic acid || id:met-d-DHA	Heart failure || id:ebi-a-GCST009541	Weighted median	38	0.0636633	0.0272196	0.0193417	NA
Docosahexaenoic acid || id:met-d-DHA	Heart failure || id:ebi-a-GCST009541	Simple mode	38	0.0629428	0.0877048	0.47747	NA
Docosahexaenoic acid || id:met-d-DHA	Heart failure || id:ebi-a-GCST009541	Weighted mode	38	0.0703246	0.0265155	0.0117074	NA
Docosahexaenoic acid || id:met-d-DHA	Coronary heart disease || id:ieu-a-7	MR Egger	44	0.0960702	0.0904658	0.294327	NA
Docosahexaenoic acid || id:met-d-DHA	Coronary heart disease || id:ieu-a-7	Weighted median	44	0.0797559	0.0320852	0.0129278	NA
Docosahexaenoic acid || id:met-d-DHA	Coronary heart disease || id:ieu-a-7	Simple mode	44	0.0898633	0.115728	0.441701	NA
Docosahexaenoic acid || id:met-d-DHA	Coronary heart disease || id:ieu-a-7	Weighted mode	44	0.0805346	0.0305851	0.0117071	NA
Ratio of docosahexaenoic acid to total fatty acids || id:met-d-DHA_pct	Heart failure || id:ebi-a-GCST009541	MR Egger	24	0.0977986	0.0796492	0.232473	NA
Ratio of docosahexaenoic acid to total fatty acids || id:met-d-DHA_pct	Heart failure || id:ebi-a-GCST009541	Weighted median	24	0.0648556	0.0281949	0.0214334	NA
Ratio of docosahexaenoic acid to total fatty acids || id:met-d-DHA_pct	Heart failure || id:ebi-a-GCST009541	Simple mode	24	-0.0677685	0.128329	0.602501	NA
Ratio of docosahexaenoic acid to total fatty acids || id:met-d-DHA_pct	Heart failure || id:ebi-a-GCST009541	Weighted mode	24	0.0628607	0.0271936	0.0301046	NA
Ratio of docosahexaenoic acid to total fatty acids || id:met-d-DHA_pct	Coronary heart disease || id:ieu-a-7	MR Egger	27	0.0912512	0.145291	0.535661	NA
Ratio of docosahexaenoic acid to total fatty acids || id:met-d-DHA_pct	Coronary heart disease || id:ieu-a-7	Weighted median	27	0.0767806	0.0361226	0.0335403	NA
Ratio of docosahexaenoic acid to total fatty acids || id:met-d-DHA_pct	Coronary heart disease || id:ieu-a-7	Simple mode	27	0.124893	0.118734	0.302536	NA
Ratio of docosahexaenoic acid to total fatty acids || id:met-d-DHA_pct	Coronary heart disease || id:ieu-a-7	Weighted mode	27	0.083328	0.0358399	0.0281454	NA
Glutamine || id:met-d-Gln	Heart failure || id:ebi-a-GCST009541	MR Egger	35	0.0799107	0.0578302	0.176312	NA
Glutamine || id:met-d-Gln	Heart failure || id:ebi-a-GCST009541	Weighted median	35	0.0915443	0.0404539	0.02364	NA
Glutamine || id:met-d-Gln	Heart failure || id:ebi-a-GCST009541	Simple mode	35	-0.000370738	0.1106	0.997345	NA
Glutamine || id:met-d-Gln	Heart failure || id:ebi-a-GCST009541	Weighted mode	35	0.0714228	0.0378266	0.0675616	NA
Glutamine || id:met-d-Gln	Coronary heart disease || id:ieu-a-7	MR Egger	39	0.0800878	0.0736431	0.283844	NA
Glutamine || id:met-d-Gln	Coronary heart disease || id:ieu-a-7	Weighted median	39	0.115799	0.045562	0.0110358	NA
Glutamine || id:met-d-Gln	Coronary heart disease || id:ieu-a-7	Simple mode	39	0.0926384	0.10072	0.363501	NA
Glutamine || id:met-d-Gln	Coronary heart disease || id:ieu-a-7	Weighted mode	39	0.0926384	0.0446734	0.0449368	NA
Glucose || id:met-d-Glucose	Heart failure || id:ebi-a-GCST009541	MR Egger	21	0.104265	0.245914	0.676335	NA
Glucose || id:met-d-Glucose	Heart failure || id:ebi-a-GCST009541	Weighted median	21	0.129962	0.0696043	0.0618808	NA
Glucose || id:met-d-Glucose	Heart failure || id:ebi-a-GCST009541	Simple mode	21	0.0749426	0.109995	0.503477	NA
Glucose || id:met-d-Glucose	Heart failure || id:ebi-a-GCST009541	Weighted mode	21	0.110255	0.0673323	0.11717	NA
Glucose || id:met-d-Glucose	Coronary heart disease || id:ieu-a-7	MR Egger	25	0.0434958	0.305751	0.888114	NA
Glucose || id:met-d-Glucose	Coronary heart disease || id:ieu-a-7	Weighted median	25	0.153651	0.0828643	0.0637031	NA
Glucose || id:met-d-Glucose	Coronary heart disease || id:ieu-a-7	Simple mode	25	0.122756	0.128477	0.348867	NA
Glucose || id:met-d-Glucose	Coronary heart disease || id:ieu-a-7	Weighted mode	25	0.122756	0.082253	0.14862	NA
Glycoprotein acetyls || id:met-d-GlycA	Heart failure || id:ebi-a-GCST009541	MR Egger	46	-0.0356962	0.0961612	0.712261	NA
Glycoprotein acetyls || id:met-d-GlycA	Heart failure || id:ebi-a-GCST009541	Weighted median	46	0.0861681	0.0468282	0.065755	NA
Glycoprotein acetyls || id:met-d-GlycA	Heart failure || id:ebi-a-GCST009541	Simple mode	46	0.195269	0.0903503	0.0360353	NA
Glycoprotein acetyls || id:met-d-GlycA	Heart failure || id:ebi-a-GCST009541	Weighted mode	46	0.111854	0.0452944	0.0173905	NA
Glycoprotein acetyls || id:met-d-GlycA	Coronary heart disease || id:ieu-a-7	MR Egger	52	-0.106598	0.153821	0.491516	NA
Glycoprotein acetyls || id:met-d-GlycA	Coronary heart disease || id:ieu-a-7	Weighted median	52	0.0258531	0.0645786	0.68891	NA
Glycoprotein acetyls || id:met-d-GlycA	Coronary heart disease || id:ieu-a-7	Simple mode	52	-0.0517603	0.181864	0.777096	NA
Glycoprotein acetyls || id:met-d-GlycA	Coronary heart disease || id:ieu-a-7	Weighted mode	52	-0.0654879	0.0657559	0.323989	NA
HDL cholesterol || id:met-d-HDL_C	Heart failure || id:ebi-a-GCST009541	MR Egger	79	-0.103308	0.046548	0.0294034	NA
HDL cholesterol || id:met-d-HDL_C	Heart failure || id:ebi-a-GCST009541	Weighted median	79	-0.118002	0.0366749	0.00129303	NA
HDL cholesterol || id:met-d-HDL_C	Heart failure || id:ebi-a-GCST009541	Simple mode	79	-0.111036	0.0920614	0.231421	NA
HDL cholesterol || id:met-d-HDL_C	Heart failure || id:ebi-a-GCST009541	Weighted mode	79	-0.111036	0.0360154	0.00283269	NA
HDL cholesterol || id:met-d-HDL_C	Coronary heart disease || id:ieu-a-7	MR Egger	85	-0.0706885	0.0767663	0.35981	NA
HDL cholesterol || id:met-d-HDL_C	Coronary heart disease || id:ieu-a-7	Weighted median	85	-0.153286	0.0473254	0.00119958	NA
HDL cholesterol || id:met-d-HDL_C	Coronary heart disease || id:ieu-a-7	Simple mode	85	-0.237549	0.172925	0.173186	NA
HDL cholesterol || id:met-d-HDL_C	Coronary heart disease || id:ieu-a-7	Weighted mode	85	-0.17441	0.050663	0.00090072	NA
Average diameter for HDL particles || id:met-d-HDL_size	Heart failure || id:ebi-a-GCST009541	MR Egger	83	-0.0527059	0.0504641	0.299396	NA
Average diameter for HDL particles || id:met-d-HDL_size	Heart failure || id:ebi-a-GCST009541	Weighted median	83	-0.0471029	0.0335532	0.16037	NA
Average diameter for HDL particles || id:met-d-HDL_size	Heart failure || id:ebi-a-GCST009541	Simple mode	83	-0.125386	0.09551	0.19291	NA
Average diameter for HDL particles || id:met-d-HDL_size	Heart failure || id:ebi-a-GCST009541	Weighted mode	83	-0.026393	0.0291393	0.36772	NA
Average diameter for HDL particles || id:met-d-HDL_size	Coronary heart disease || id:ieu-a-7	MR Egger	96	0.0205142	0.0702024	0.770766	NA
Average diameter for HDL particles || id:met-d-HDL_size	Coronary heart disease || id:ieu-a-7	Weighted median	96	0.0734141	0.0469624	0.117993	NA
Average diameter for HDL particles || id:met-d-HDL_size	Coronary heart disease || id:ieu-a-7	Simple mode	96	0.0141996	0.17454	0.935331	NA
Average diameter for HDL particles || id:met-d-HDL_size	Coronary heart disease || id:ieu-a-7	Weighted mode	96	0.0832382	0.0424322	0.0527272	NA
Triglycerides in HDL || id:met-d-HDL_TG	Heart failure || id:ebi-a-GCST009541	MR Egger	48	-0.0570773	0.0680427	0.405894	NA
Triglycerides in HDL || id:met-d-HDL_TG	Heart failure || id:ebi-a-GCST009541	Weighted median	48	0.0131609	0.0396362	0.739858	NA
Triglycerides in HDL || id:met-d-HDL_TG	Heart failure || id:ebi-a-GCST009541	Simple mode	48	0.0518446	0.0895372	0.565335	NA
Triglycerides in HDL || id:met-d-HDL_TG	Heart failure || id:ebi-a-GCST009541	Weighted mode	48	0.0343517	0.0327975	0.300277	NA
Triglycerides in HDL || id:met-d-HDL_TG	Coronary heart disease || id:ieu-a-7	MR Egger	56	0.0189147	0.103418	0.855565	NA
Triglycerides in HDL || id:met-d-HDL_TG	Coronary heart disease || id:ieu-a-7	Weighted median	56	0.217734	0.0463699	2.65844e-06	NA
Triglycerides in HDL || id:met-d-HDL_TG	Coronary heart disease || id:ieu-a-7	Simple mode	56	0.282428	0.124649	0.0274226	NA
Triglycerides in HDL || id:met-d-HDL_TG	Coronary heart disease || id:ieu-a-7	Weighted mode	56	0.148162	0.0302934	9.12251e-06	NA
Histidine || id:met-d-His	Heart failure || id:ebi-a-GCST009541	MR Egger	10	0.0794772	0.23684	0.745823	NA
Histidine || id:met-d-His	Heart failure || id:ebi-a-GCST009541	Weighted median	10	-0.129236	0.105946	0.222531	NA
Histidine || id:met-d-His	Heart failure || id:ebi-a-GCST009541	Simple mode	10	-0.260083	0.174732	0.170807	NA
Histidine || id:met-d-His	Heart failure || id:ebi-a-GCST009541	Weighted mode	10	-0.240156	0.216305	0.295665	NA
Histidine || id:met-d-His	Coronary heart disease || id:ieu-a-7	MR Egger	15	0.332894	0.325136	0.324577	NA
Histidine || id:met-d-His	Coronary heart disease || id:ieu-a-7	Weighted median	15	0.144185	0.112597	0.200355	NA
Histidine || id:met-d-His	Coronary heart disease || id:ieu-a-7	Simple mode	15	0.0324383	0.192392	0.868519	NA
Histidine || id:met-d-His	Coronary heart disease || id:ieu-a-7	Weighted mode	15	0.173658	0.127252	0.193888	NA
Cholesterol in IDL || id:met-d-IDL_C	Heart failure || id:ebi-a-GCST009541	MR Egger	54	0.19832	0.103332	0.0604486	NA
Cholesterol in IDL || id:met-d-IDL_C	Heart failure || id:ebi-a-GCST009541	Weighted median	54	0.105138	0.0517914	0.0423536	NA
Cholesterol in IDL || id:met-d-IDL_C	Heart failure || id:ebi-a-GCST009541	Simple mode	54	0.0248867	0.107218	0.817345	NA
Cholesterol in IDL || id:met-d-IDL_C	Heart failure || id:ebi-a-GCST009541	Weighted mode	54	0.0770255	0.0751448	0.310006	NA
Cholesterol in IDL || id:met-d-IDL_C	Coronary heart disease || id:ieu-a-7	MR Egger	59	0.701639	0.183002	0.000317205	NA
Cholesterol in IDL || id:met-d-IDL_C	Coronary heart disease || id:ieu-a-7	Weighted median	59	0.488852	0.0671664	3.38247e-13	NA
Cholesterol in IDL || id:met-d-IDL_C	Coronary heart disease || id:ieu-a-7	Simple mode	59	0.558718	0.134907	0.00011337	NA
Cholesterol in IDL || id:met-d-IDL_C	Coronary heart disease || id:ieu-a-7	Weighted mode	59	0.379461	0.122474	0.00299947	NA
Cholesteryl esters in IDL || id:met-d-IDL_CE	Heart failure || id:ebi-a-GCST009541	MR Egger	53	0.174004	0.105874	0.106432	NA
Cholesteryl esters in IDL || id:met-d-IDL_CE	Heart failure || id:ebi-a-GCST009541	Weighted median	53	0.0914097	0.0498807	0.0668674	NA
Cholesteryl esters in IDL || id:met-d-IDL_CE	Heart failure || id:ebi-a-GCST009541	Simple mode	53	0.0167068	0.105295	0.874545	NA
Cholesteryl esters in IDL || id:met-d-IDL_CE	Heart failure || id:ebi-a-GCST009541	Weighted mode	53	0.070008	0.0818122	0.396081	NA
Cholesteryl esters in IDL || id:met-d-IDL_CE	Coronary heart disease || id:ieu-a-7	MR Egger	56	0.730784	0.195323	0.000444712	NA
Cholesteryl esters in IDL || id:met-d-IDL_CE	Coronary heart disease || id:ieu-a-7	Weighted median	56	0.419797	0.0663726	2.53469e-10	NA
Cholesteryl esters in IDL || id:met-d-IDL_CE	Coronary heart disease || id:ieu-a-7	Simple mode	56	0.408054	0.130571	0.00283635	NA
Cholesteryl esters in IDL || id:met-d-IDL_CE	Coronary heart disease || id:ieu-a-7	Weighted mode	56	0.38775	0.105618	0.000547102	NA
Free cholesterol in IDL || id:met-d-IDL_FC	Heart failure || id:ebi-a-GCST009541	MR Egger	55	0.216039	0.0983109	0.0323758	NA
Free cholesterol in IDL || id:met-d-IDL_FC	Heart failure || id:ebi-a-GCST009541	Weighted median	55	0.143988	0.0509384	0.00470289	NA
Free cholesterol in IDL || id:met-d-IDL_FC	Heart failure || id:ebi-a-GCST009541	Simple mode	55	0.0346803	0.106686	0.746386	NA
Free cholesterol in IDL || id:met-d-IDL_FC	Heart failure || id:ebi-a-GCST009541	Weighted mode	55	0.116861	0.0636335	0.0717961	NA
Free cholesterol in IDL || id:met-d-IDL_FC	Coronary heart disease || id:ieu-a-7	MR Egger	59	0.659662	0.157414	9.78459e-05	NA
Free cholesterol in IDL || id:met-d-IDL_FC	Coronary heart disease || id:ieu-a-7	Weighted median	59	0.421215	0.0662955	2.10339e-10	NA
Free cholesterol in IDL || id:met-d-IDL_FC	Coronary heart disease || id:ieu-a-7	Simple mode	59	0.534752	0.134926	0.000205121	NA
Free cholesterol in IDL || id:met-d-IDL_FC	Coronary heart disease || id:ieu-a-7	Weighted mode	59	0.292904	0.137913	0.0379598	NA
Total lipids in IDL || id:met-d-IDL_L	Heart failure || id:ebi-a-GCST009541	MR Egger	53	0.215219	0.0846004	0.0140334	NA
Total lipids in IDL || id:met-d-IDL_L	Heart failure || id:ebi-a-GCST009541	Weighted median	53	0.111785	0.0483234	0.0207076	NA
Total lipids in IDL || id:met-d-IDL_L	Heart failure || id:ebi-a-GCST009541	Simple mode	53	0.0439525	0.102118	0.668676	NA
Total lipids in IDL || id:met-d-IDL_L	Heart failure || id:ebi-a-GCST009541	Weighted mode	53	0.0841912	0.061965	0.18011	NA
Total lipids in IDL || id:met-d-IDL_L	Coronary heart disease || id:ieu-a-7	MR Egger	57	0.68569	0.136296	5.54729e-06	NA
Total lipids in IDL || id:met-d-IDL_L	Coronary heart disease || id:ieu-a-7	Weighted median	57	0.458965	0.0663128	4.47783e-12	NA
Total lipids in IDL || id:met-d-IDL_L	Coronary heart disease || id:ieu-a-7	Simple mode	57	0.462674	0.147023	0.00264289	NA
Total lipids in IDL || id:met-d-IDL_L	Coronary heart disease || id:ieu-a-7	Weighted mode	57	0.303143	0.126014	0.0194724	NA
Concentration of IDL particles || id:met-d-IDL_P	Heart failure || id:ebi-a-GCST009541	MR Egger	42	0.226154	0.0968264	0.0246089	NA
Concentration of IDL particles || id:met-d-IDL_P	Heart failure || id:ebi-a-GCST009541	Weighted median	42	0.222909	0.051617	1.5708e-05	NA
Concentration of IDL particles || id:met-d-IDL_P	Heart failure || id:ebi-a-GCST009541	Simple mode	42	0.0729017	0.124007	0.559835	NA
Concentration of IDL particles || id:met-d-IDL_P	Heart failure || id:ebi-a-GCST009541	Weighted mode	42	0.221661	0.0733249	0.00430226	NA
Concentration of IDL particles || id:met-d-IDL_P	Coronary heart disease || id:ieu-a-7	MR Egger	47	0.742223	0.128276	6.4793e-07	NA
Concentration of IDL particles || id:met-d-IDL_P	Coronary heart disease || id:ieu-a-7	Weighted median	47	0.586342	0.0641963	6.62751e-20	NA
Concentration of IDL particles || id:met-d-IDL_P	Coronary heart disease || id:ieu-a-7	Simple mode	47	0.467894	0.142456	0.00195807	NA
Concentration of IDL particles || id:met-d-IDL_P	Coronary heart disease || id:ieu-a-7	Weighted mode	47	0.591273	0.113437	4.29649e-06	NA
Phospholipids in IDL || id:met-d-IDL_PL	Heart failure || id:ebi-a-GCST009541	MR Egger	54	0.178092	0.0758182	0.0226624	NA
Phospholipids in IDL || id:met-d-IDL_PL	Heart failure || id:ebi-a-GCST009541	Weighted median	54	0.119636	0.0443804	0.00702419	NA
Phospholipids in IDL || id:met-d-IDL_PL	Heart failure || id:ebi-a-GCST009541	Simple mode	54	0.0819911	0.10961	0.45775	NA
Phospholipids in IDL || id:met-d-IDL_PL	Heart failure || id:ebi-a-GCST009541	Weighted mode	54	0.0819911	0.0517949	0.119372	NA
Phospholipids in IDL || id:met-d-IDL_PL	Coronary heart disease || id:ieu-a-7	MR Egger	59	0.553607	0.116844	1.47725e-05	NA
Phospholipids in IDL || id:met-d-IDL_PL	Coronary heart disease || id:ieu-a-7	Weighted median	59	0.400876	0.0646594	5.65317e-10	NA
Phospholipids in IDL || id:met-d-IDL_PL	Coronary heart disease || id:ieu-a-7	Simple mode	59	0.415569	0.155459	0.00974178	NA
Phospholipids in IDL || id:met-d-IDL_PL	Coronary heart disease || id:ieu-a-7	Weighted mode	59	0.237776	0.0898046	0.0104196	NA
Triglycerides in IDL || id:met-d-IDL_TG	Heart failure || id:ebi-a-GCST009541	MR Egger	48	0.0074639	0.0550085	0.892661	NA
Triglycerides in IDL || id:met-d-IDL_TG	Heart failure || id:ebi-a-GCST009541	Weighted median	48	0.0660185	0.0299559	0.0275346	NA
Triglycerides in IDL || id:met-d-IDL_TG	Heart failure || id:ebi-a-GCST009541	Simple mode	48	0.140282	0.0895285	0.123847	NA
Triglycerides in IDL || id:met-d-IDL_TG	Heart failure || id:ebi-a-GCST009541	Weighted mode	48	0.0478996	0.0263723	0.0757074	NA
Triglycerides in IDL || id:met-d-IDL_TG	Coronary heart disease || id:ieu-a-7	MR Egger	57	0.0353324	0.0853089	0.68036	NA
Triglycerides in IDL || id:met-d-IDL_TG	Coronary heart disease || id:ieu-a-7	Weighted median	57	0.0927862	0.0405269	0.0220504	NA
Triglycerides in IDL || id:met-d-IDL_TG	Coronary heart disease || id:ieu-a-7	Simple mode	57	0.190734	0.0937822	0.0467205	NA
Triglycerides in IDL || id:met-d-IDL_TG	Coronary heart disease || id:ieu-a-7	Weighted mode	57	0.109805	0.0301547	0.000593318	NA
Isoleucine || id:met-d-Ile	Heart failure || id:ebi-a-GCST009541	MR Egger	9	-0.312756	0.275981	0.294425	NA
Isoleucine || id:met-d-Ile	Heart failure || id:ebi-a-GCST009541	Weighted median	9	-0.0820433	0.0880961	0.351702	NA
Isoleucine || id:met-d-Ile	Heart failure || id:ebi-a-GCST009541	Simple mode	9	-0.0747738	0.132968	0.589287	NA
Isoleucine || id:met-d-Ile	Heart failure || id:ebi-a-GCST009541	Weighted mode	9	-0.0906561	0.0928709	0.357579	NA
Isoleucine || id:met-d-Ile	Coronary heart disease || id:ieu-a-7	MR Egger	9	-0.302721	0.363681	0.43267	NA
Isoleucine || id:met-d-Ile	Coronary heart disease || id:ieu-a-7	Weighted median	9	-0.0654006	0.106533	0.53928	NA
Isoleucine || id:met-d-Ile	Coronary heart disease || id:ieu-a-7	Simple mode	9	-0.0358719	0.154522	0.822252	NA
Isoleucine || id:met-d-Ile	Coronary heart disease || id:ieu-a-7	Weighted mode	9	-0.0825891	0.109511	0.472365	NA
Cholesterol in large HDL || id:met-d-L_HDL_C	Heart failure || id:ebi-a-GCST009541	MR Egger	91	-0.0664503	0.0430336	0.126101	NA
Cholesterol in large HDL || id:met-d-L_HDL_C	Heart failure || id:ebi-a-GCST009541	Weighted median	91	-0.0883227	0.035355	0.0124837	NA
Cholesterol in large HDL || id:met-d-L_HDL_C	Heart failure || id:ebi-a-GCST009541	Simple mode	91	-0.160741	0.0781913	0.0427042	NA
Cholesterol in large HDL || id:met-d-L_HDL_C	Heart failure || id:ebi-a-GCST009541	Weighted mode	91	-0.0811576	0.0285724	0.00557094	NA
Cholesterol in large HDL || id:met-d-L_HDL_C	Coronary heart disease || id:ieu-a-7	MR Egger	99	-0.00184897	0.0650953	0.977398	NA
Cholesterol in large HDL || id:met-d-L_HDL_C	Coronary heart disease || id:ieu-a-7	Weighted median	99	-0.133847	0.0464436	0.00395238	NA
Cholesterol in large HDL || id:met-d-L_HDL_C	Coronary heart disease || id:ieu-a-7	Simple mode	99	0.119839	0.203718	0.557711	NA
Cholesterol in large HDL || id:met-d-L_HDL_C	Coronary heart disease || id:ieu-a-7	Weighted mode	99	0.0177246	0.0519814	0.733849	NA
Cholesteryl esters in large HDL || id:met-d-L_HDL_CE	Heart failure || id:ebi-a-GCST009541	MR Egger	90	-0.0767088	0.0433442	0.0802312	NA
Cholesteryl esters in large HDL || id:met-d-L_HDL_CE	Heart failure || id:ebi-a-GCST009541	Weighted median	90	-0.0882426	0.0332156	0.00789184	NA
Cholesteryl esters in large HDL || id:met-d-L_HDL_CE	Heart failure || id:ebi-a-GCST009541	Simple mode	90	-0.166492	0.0835757	0.049424	NA
Cholesteryl esters in large HDL || id:met-d-L_HDL_CE	Heart failure || id:ebi-a-GCST009541	Weighted mode	90	-0.0946806	0.03063	0.00266223	NA
Cholesteryl esters in large HDL || id:met-d-L_HDL_CE	Coronary heart disease || id:ieu-a-7	MR Egger	100	-0.0181478	0.0642414	0.77816	NA
Cholesteryl esters in large HDL || id:met-d-L_HDL_CE	Coronary heart disease || id:ieu-a-7	Weighted median	100	-0.13597	0.0467947	0.0036646	NA
Cholesteryl esters in large HDL || id:met-d-L_HDL_CE	Coronary heart disease || id:ieu-a-7	Simple mode	100	0.101569	0.205765	0.62267	NA
Cholesteryl esters in large HDL || id:met-d-L_HDL_CE	Coronary heart disease || id:ieu-a-7	Weighted mode	100	-0.0233931	0.0519399	0.653415	NA
Free cholesterol in large HDL || id:met-d-L_HDL_FC	Heart failure || id:ebi-a-GCST009541	MR Egger	86	-0.0638697	0.0434476	0.145286	NA
Free cholesterol in large HDL || id:met-d-L_HDL_FC	Heart failure || id:ebi-a-GCST009541	Weighted median	86	-0.0820604	0.0384002	0.0325998	NA
Free cholesterol in large HDL || id:met-d-L_HDL_FC	Heart failure || id:ebi-a-GCST009541	Simple mode	86	-0.0504719	0.0870996	0.563802	NA
Free cholesterol in large HDL || id:met-d-L_HDL_FC	Heart failure || id:ebi-a-GCST009541	Weighted mode	86	-0.0663586	0.0275483	0.0181649	NA
Free cholesterol in large HDL || id:met-d-L_HDL_FC	Coronary heart disease || id:ieu-a-7	MR Egger	94	0.0309807	0.0641966	0.630533	NA
Free cholesterol in large HDL || id:met-d-L_HDL_FC	Coronary heart disease || id:ieu-a-7	Weighted median	94	-0.036187	0.0534284	0.498216	NA
Free cholesterol in large HDL || id:met-d-L_HDL_FC	Coronary heart disease || id:ieu-a-7	Simple mode	94	0.0268528	0.206087	0.896612	NA
Free cholesterol in large HDL || id:met-d-L_HDL_FC	Coronary heart disease || id:ieu-a-7	Weighted mode	94	0.0493774	0.0452686	0.278194	NA
Total lipids in large HDL || id:met-d-L_HDL_L	Heart failure || id:ebi-a-GCST009541	MR Egger	88	-0.0687593	0.044182	0.123316	NA
Total lipids in large HDL || id:met-d-L_HDL_L	Heart failure || id:ebi-a-GCST009541	Weighted median	88	-0.0906447	0.0383084	0.0179727	NA
Total lipids in large HDL || id:met-d-L_HDL_L	Heart failure || id:ebi-a-GCST009541	Simple mode	88	-0.0983221	0.0932839	0.294797	NA
Total lipids in large HDL || id:met-d-L_HDL_L	Heart failure || id:ebi-a-GCST009541	Weighted mode	88	-0.0637512	0.0292967	0.0322617	NA
Total lipids in large HDL || id:met-d-L_HDL_L	Coronary heart disease || id:ieu-a-7	MR Egger	97	0.0267538	0.0635825	0.674871	NA
Total lipids in large HDL || id:met-d-L_HDL_L	Coronary heart disease || id:ieu-a-7	Weighted median	97	-0.0772629	0.0460451	0.0933507	NA
Total lipids in large HDL || id:met-d-L_HDL_L	Coronary heart disease || id:ieu-a-7	Simple mode	97	0.0652013	0.191635	0.734422	NA
Total lipids in large HDL || id:met-d-L_HDL_L	Coronary heart disease || id:ieu-a-7	Weighted mode	97	0.0652013	0.0494423	0.190394	NA
Concentration of large HDL particles || id:met-d-L_HDL_P	Heart failure || id:ebi-a-GCST009541	MR Egger	84	-0.0898041	0.0421491	0.0361157	NA
Concentration of large HDL particles || id:met-d-L_HDL_P	Heart failure || id:ebi-a-GCST009541	Weighted median	84	-0.0900538	0.0373112	0.0157964	NA
Concentration of large HDL particles || id:met-d-L_HDL_P	Heart failure || id:ebi-a-GCST009541	Simple mode	84	0.011772	0.0875166	0.893324	NA
Concentration of large HDL particles || id:met-d-L_HDL_P	Heart failure || id:ebi-a-GCST009541	Weighted mode	84	-0.0615443	0.0270496	0.0254697	NA
Concentration of large HDL particles || id:met-d-L_HDL_P	Coronary heart disease || id:ieu-a-7	MR Egger	94	0.0321278	0.0633731	0.613394	NA
Concentration of large HDL particles || id:met-d-L_HDL_P	Coronary heart disease || id:ieu-a-7	Weighted median	94	-0.101296	0.0449863	0.0243403	NA
Concentration of large HDL particles || id:met-d-L_HDL_P	Coronary heart disease || id:ieu-a-7	Simple mode	94	0.04171	0.201535	0.836493	NA
Concentration of large HDL particles || id:met-d-L_HDL_P	Coronary heart disease || id:ieu-a-7	Weighted mode	94	0.0312665	0.0457443	0.495986	NA
Phospholipids in large HDL || id:met-d-L_HDL_PL	Heart failure || id:ebi-a-GCST009541	MR Egger	77	-0.0823692	0.0420199	0.0536822	NA
Phospholipids in large HDL || id:met-d-L_HDL_PL	Heart failure || id:ebi-a-GCST009541	Weighted median	77	-0.0843718	0.0384998	0.0284168	NA
Phospholipids in large HDL || id:met-d-L_HDL_PL	Heart failure || id:ebi-a-GCST009541	Simple mode	77	0.0284242	0.0947341	0.764964	NA
Phospholipids in large HDL || id:met-d-L_HDL_PL	Heart failure || id:ebi-a-GCST009541	Weighted mode	77	-0.0644634	0.0306734	0.0389018	NA
Phospholipids in large HDL || id:met-d-L_HDL_PL	Coronary heart disease || id:ieu-a-7	MR Egger	85	0.00583343	0.0711066	0.934814	NA
Phospholipids in large HDL || id:met-d-L_HDL_PL	Coronary heart disease || id:ieu-a-7	Weighted median	85	-0.127801	0.0483499	0.00821143	NA
Phospholipids in large HDL || id:met-d-L_HDL_PL	Coronary heart disease || id:ieu-a-7	Simple mode	85	0.0552099	0.180917	0.760994	NA
Phospholipids in large HDL || id:met-d-L_HDL_PL	Coronary heart disease || id:ieu-a-7	Weighted mode	85	0.034779	0.0452796	0.444585	NA
Triglycerides in large HDL || id:met-d-L_HDL_TG	Heart failure || id:ebi-a-GCST009541	MR Egger	43	0.00633274	0.0623421	0.919585	NA
Triglycerides in large HDL || id:met-d-L_HDL_TG	Heart failure || id:ebi-a-GCST009541	Weighted median	43	0.0086093	0.0262294	0.742737	NA
Triglycerides in large HDL || id:met-d-L_HDL_TG	Heart failure || id:ebi-a-GCST009541	Simple mode	43	0.0552323	0.0696871	0.43248	NA
Triglycerides in large HDL || id:met-d-L_HDL_TG	Heart failure || id:ebi-a-GCST009541	Weighted mode	43	0.0232084	0.0232779	0.324469	NA
Triglycerides in large HDL || id:met-d-L_HDL_TG	Coronary heart disease || id:ieu-a-7	MR Egger	49	0.111416	0.0913561	0.228707	NA
Triglycerides in large HDL || id:met-d-L_HDL_TG	Coronary heart disease || id:ieu-a-7	Weighted median	49	0.0359158	0.0354509	0.311005	NA
Triglycerides in large HDL || id:met-d-L_HDL_TG	Coronary heart disease || id:ieu-a-7	Simple mode	49	0.1149	0.106653	0.28672	NA
Triglycerides in large HDL || id:met-d-L_HDL_TG	Coronary heart disease || id:ieu-a-7	Weighted mode	49	0.0999309	0.0290498	0.00121335	NA
Cholesterol in large LDL || id:met-d-L_LDL_C	Heart failure || id:ebi-a-GCST009541	MR Egger	43	0.227653	0.081136	0.00764224	NA
Cholesterol in large LDL || id:met-d-L_LDL_C	Heart failure || id:ebi-a-GCST009541	Weighted median	43	0.148215	0.0532	0.00533624	NA
Cholesterol in large LDL || id:met-d-L_LDL_C	Heart failure || id:ebi-a-GCST009541	Simple mode	43	0.0752807	0.143075	0.601544	NA
Cholesterol in large LDL || id:met-d-L_LDL_C	Heart failure || id:ebi-a-GCST009541	Weighted mode	43	0.0841395	0.123652	0.499952	NA
Cholesterol in large LDL || id:met-d-L_LDL_C	Coronary heart disease || id:ieu-a-7	MR Egger	49	0.83378	0.114826	3.28648e-09	NA
Cholesterol in large LDL || id:met-d-L_LDL_C	Coronary heart disease || id:ieu-a-7	Weighted median	49	0.582698	0.0681009	1.16459e-17	NA
Cholesterol in large LDL || id:met-d-L_LDL_C	Coronary heart disease || id:ieu-a-7	Simple mode	49	0.439868	0.156325	0.00707636	NA
Cholesterol in large LDL || id:met-d-L_LDL_C	Coronary heart disease || id:ieu-a-7	Weighted mode	49	0.51073	0.127198	0.000207752	NA
Cholesteryl esters in large LDL || id:met-d-L_LDL_CE	Heart failure || id:ebi-a-GCST009541	MR Egger	42	0.222269	0.0839024	0.0114974	NA
Cholesteryl esters in large LDL || id:met-d-L_LDL_CE	Heart failure || id:ebi-a-GCST009541	Weighted median	42	0.153437	0.0538706	0.00439596	NA
Cholesteryl esters in large LDL || id:met-d-L_LDL_CE	Heart failure || id:ebi-a-GCST009541	Simple mode	42	0.0606939	0.139048	0.664767	NA
Cholesteryl esters in large LDL || id:met-d-L_LDL_CE	Heart failure || id:ebi-a-GCST009541	Weighted mode	42	0.375882	0.125802	0.00472786	NA
Cholesteryl esters in large LDL || id:met-d-L_LDL_CE	Coronary heart disease || id:ieu-a-7	MR Egger	48	0.85114	0.117571	3.99067e-09	NA
Cholesteryl esters in large LDL || id:met-d-L_LDL_CE	Coronary heart disease || id:ieu-a-7	Weighted median	48	0.572425	0.0662407	5.54368e-18	NA
Cholesteryl esters in large LDL || id:met-d-L_LDL_CE	Coronary heart disease || id:ieu-a-7	Simple mode	48	0.434072	0.144011	0.00414447	NA
Cholesteryl esters in large LDL || id:met-d-L_LDL_CE	Coronary heart disease || id:ieu-a-7	Weighted mode	48	0.48128	0.12984	0.000552856	NA
Free cholesterol in large LDL || id:met-d-L_LDL_FC	Heart failure || id:ebi-a-GCST009541	MR Egger	48	0.215756	0.0937772	0.0259904	NA
Free cholesterol in large LDL || id:met-d-L_LDL_FC	Heart failure || id:ebi-a-GCST009541	Weighted median	48	0.143491	0.0522797	0.00605688	NA
Free cholesterol in large LDL || id:met-d-L_LDL_FC	Heart failure || id:ebi-a-GCST009541	Simple mode	48	0.025914	0.119537	0.829312	NA
Free cholesterol in large LDL || id:met-d-L_LDL_FC	Heart failure || id:ebi-a-GCST009541	Weighted mode	48	0.104691	0.0931786	0.266908	NA
Free cholesterol in large LDL || id:met-d-L_LDL_FC	Coronary heart disease || id:ieu-a-7	MR Egger	54	0.766789	0.149481	4.36814e-06	NA
Free cholesterol in large LDL || id:met-d-L_LDL_FC	Coronary heart disease || id:ieu-a-7	Weighted median	54	0.650602	0.067872	9.18079e-22	NA
Free cholesterol in large LDL || id:met-d-L_LDL_FC	Coronary heart disease || id:ieu-a-7	Simple mode	54	0.529681	0.139878	0.000391112	NA
Free cholesterol in large LDL || id:met-d-L_LDL_FC	Coronary heart disease || id:ieu-a-7	Weighted mode	54	0.684705	0.116781	2.98663e-07	NA
Total lipids in large LDL || id:met-d-L_LDL_L	Heart failure || id:ebi-a-GCST009541	MR Egger	41	0.230445	0.0804273	0.00667982	NA
Total lipids in large LDL || id:met-d-L_LDL_L	Heart failure || id:ebi-a-GCST009541	Weighted median	41	0.154897	0.0502487	0.00205193	NA
Total lipids in large LDL || id:met-d-L_LDL_L	Heart failure || id:ebi-a-GCST009541	Simple mode	41	0.0802653	0.134671	0.554527	NA
Total lipids in large LDL || id:met-d-L_LDL_L	Heart failure || id:ebi-a-GCST009541	Weighted mode	41	0.368083	0.12429	0.00513044	NA
Total lipids in large LDL || id:met-d-L_LDL_L	Coronary heart disease || id:ieu-a-7	MR Egger	47	0.830052	0.114884	4.72947e-09	NA
Total lipids in large LDL || id:met-d-L_LDL_L	Coronary heart disease || id:ieu-a-7	Weighted median	47	0.580226	0.0645121	2.3825e-19	NA
Total lipids in large LDL || id:met-d-L_LDL_L	Coronary heart disease || id:ieu-a-7	Simple mode	47	0.429885	0.147804	0.00557561	NA
Total lipids in large LDL || id:met-d-L_LDL_L	Coronary heart disease || id:ieu-a-7	Weighted mode	47	0.515972	0.119083	7.9145e-05	NA
Concentration of large LDL particles || id:met-d-L_LDL_P	Heart failure || id:ebi-a-GCST009541	MR Egger	50	0.195096	0.078193	0.0160862	NA
Concentration of large LDL particles || id:met-d-L_LDL_P	Heart failure || id:ebi-a-GCST009541	Weighted median	50	0.14547	0.051502	0.00473469	NA
Concentration of large LDL particles || id:met-d-L_LDL_P	Heart failure || id:ebi-a-GCST009541	Simple mode	50	0.04834	0.135788	0.723372	NA
Concentration of large LDL particles || id:met-d-L_LDL_P	Heart failure || id:ebi-a-GCST009541	Weighted mode	50	0.0663241	0.0904235	0.466759	NA
Concentration of large LDL particles || id:met-d-L_LDL_P	Coronary heart disease || id:ieu-a-7	MR Egger	55	0.813528	0.112971	2.1394e-09	NA
Concentration of large LDL particles || id:met-d-L_LDL_P	Coronary heart disease || id:ieu-a-7	Weighted median	55	0.593192	0.0593053	1.48851e-23	NA
Concentration of large LDL particles || id:met-d-L_LDL_P	Coronary heart disease || id:ieu-a-7	Simple mode	55	0.462729	0.124562	0.000483491	NA
Concentration of large LDL particles || id:met-d-L_LDL_P	Coronary heart disease || id:ieu-a-7	Weighted mode	55	0.724258	0.0716095	4.57145e-14	NA
Phospholipids in large LDL || id:met-d-L_LDL_PL	Heart failure || id:ebi-a-GCST009541	MR Egger	42	0.251967	0.0919666	0.00914071	NA
Phospholipids in large LDL || id:met-d-L_LDL_PL	Heart failure || id:ebi-a-GCST009541	Weighted median	42	0.168619	0.0532235	0.00153423	NA
Phospholipids in large LDL || id:met-d-L_LDL_PL	Heart failure || id:ebi-a-GCST009541	Simple mode	42	0.0979659	0.123792	0.433281	NA
Phospholipids in large LDL || id:met-d-L_LDL_PL	Heart failure || id:ebi-a-GCST009541	Weighted mode	42	0.364595	0.100687	0.000799536	NA
Phospholipids in large LDL || id:met-d-L_LDL_PL	Coronary heart disease || id:ieu-a-7	MR Egger	48	0.876144	0.128176	1.60891e-08	NA
Phospholipids in large LDL || id:met-d-L_LDL_PL	Coronary heart disease || id:ieu-a-7	Weighted median	48	0.640764	0.0664277	5.10877e-22	NA
Phospholipids in large LDL || id:met-d-L_LDL_PL	Coronary heart disease || id:ieu-a-7	Simple mode	48	0.486052	0.154716	0.00290609	NA
Phospholipids in large LDL || id:met-d-L_LDL_PL	Coronary heart disease || id:ieu-a-7	Weighted mode	48	0.733973	0.106378	1.16054e-08	NA
Triglycerides in large LDL || id:met-d-L_LDL_TG	Heart failure || id:ebi-a-GCST009541	MR Egger	53	0.018273	0.0550971	0.741512	NA
Triglycerides in large LDL || id:met-d-L_LDL_TG	Heart failure || id:ebi-a-GCST009541	Weighted median	53	0.0765565	0.0344665	0.0263382	NA
Triglycerides in large LDL || id:met-d-L_LDL_TG	Heart failure || id:ebi-a-GCST009541	Simple mode	53	0.116517	0.0791335	0.146939	NA
Triglycerides in large LDL || id:met-d-L_LDL_TG	Heart failure || id:ebi-a-GCST009541	Weighted mode	53	0.0586792	0.0278823	0.0401835	NA
Triglycerides in large LDL || id:met-d-L_LDL_TG	Coronary heart disease || id:ieu-a-7	MR Egger	62	0.0606249	0.0904492	0.505261	NA
Triglycerides in large LDL || id:met-d-L_LDL_TG	Coronary heart disease || id:ieu-a-7	Weighted median	62	0.110685	0.0466007	0.0175398	NA
Triglycerides in large LDL || id:met-d-L_LDL_TG	Coronary heart disease || id:ieu-a-7	Simple mode	62	0.354995	0.146421	0.018308	NA
Triglycerides in large LDL || id:met-d-L_LDL_TG	Coronary heart disease || id:ieu-a-7	Weighted mode	62	0.104983	0.031044	0.00126183	NA
Cholesterol in large VLDL || id:met-d-L_VLDL_C	Heart failure || id:ebi-a-GCST009541	MR Egger	44	0.0376847	0.10067	0.710034	NA
Cholesterol in large VLDL || id:met-d-L_VLDL_C	Heart failure || id:ebi-a-GCST009541	Weighted median	44	0.16117	0.0498388	0.00122147	NA
Cholesterol in large VLDL || id:met-d-L_VLDL_C	Heart failure || id:ebi-a-GCST009541	Simple mode	44	0.185413	0.0780924	0.0221175	NA
Cholesterol in large VLDL || id:met-d-L_VLDL_C	Heart failure || id:ebi-a-GCST009541	Weighted mode	44	0.222159	0.06068	0.000682653	NA
Cholesterol in large VLDL || id:met-d-L_VLDL_C	Coronary heart disease || id:ieu-a-7	MR Egger	58	0.0570275	0.116334	0.625905	NA
Cholesterol in large VLDL || id:met-d-L_VLDL_C	Coronary heart disease || id:ieu-a-7	Weighted median	58	0.24996	0.0475652	1.47946e-07	NA
Cholesterol in large VLDL || id:met-d-L_VLDL_C	Coronary heart disease || id:ieu-a-7	Simple mode	58	0.318269	0.103777	0.00330584	NA
Cholesterol in large VLDL || id:met-d-L_VLDL_C	Coronary heart disease || id:ieu-a-7	Weighted mode	58	0.236069	0.0465909	4.55547e-06	NA
Cholesteryl esters in large VLDL || id:met-d-L_VLDL_CE	Heart failure || id:ebi-a-GCST009541	MR Egger	43	-0.00458947	0.10413	0.965059	NA
Cholesteryl esters in large VLDL || id:met-d-L_VLDL_CE	Heart failure || id:ebi-a-GCST009541	Weighted median	43	0.180725	0.0478783	0.000160215	NA
Cholesteryl esters in large VLDL || id:met-d-L_VLDL_CE	Heart failure || id:ebi-a-GCST009541	Simple mode	43	0.170632	0.100904	0.0982395	NA
Cholesteryl esters in large VLDL || id:met-d-L_VLDL_CE	Heart failure || id:ebi-a-GCST009541	Weighted mode	43	0.217093	0.0653235	0.00185097	NA
Cholesteryl esters in large VLDL || id:met-d-L_VLDL_CE	Coronary heart disease || id:ieu-a-7	MR Egger	53	0.0870807	0.127347	0.497193	NA
Cholesteryl esters in large VLDL || id:met-d-L_VLDL_CE	Coronary heart disease || id:ieu-a-7	Weighted median	53	0.283878	0.0484404	4.6188e-09	NA
Cholesteryl esters in large VLDL || id:met-d-L_VLDL_CE	Coronary heart disease || id:ieu-a-7	Simple mode	53	0.387363	0.108252	0.000758841	NA
Cholesteryl esters in large VLDL || id:met-d-L_VLDL_CE	Coronary heart disease || id:ieu-a-7	Weighted mode	53	0.261284	0.0490592	2.18076e-06	NA
Free cholesterol in large VLDL || id:met-d-L_VLDL_FC	Heart failure || id:ebi-a-GCST009541	MR Egger	45	-0.141154	0.111287	0.211487	NA
Free cholesterol in large VLDL || id:met-d-L_VLDL_FC	Heart failure || id:ebi-a-GCST009541	Weighted median	45	0.0986195	0.0568392	0.0827299	NA
Free cholesterol in large VLDL || id:met-d-L_VLDL_FC	Heart failure || id:ebi-a-GCST009541	Simple mode	45	0.177259	0.10172	0.0883856	NA
Free cholesterol in large VLDL || id:met-d-L_VLDL_FC	Heart failure || id:ebi-a-GCST009541	Weighted mode	45	0.190455	0.0802497	0.0220636	NA
Free cholesterol in large VLDL || id:met-d-L_VLDL_FC	Coronary heart disease || id:ieu-a-7	MR Egger	55	-0.0170509	0.13201	0.897717	NA
Free cholesterol in large VLDL || id:met-d-L_VLDL_FC	Coronary heart disease || id:ieu-a-7	Weighted median	55	0.241911	0.0481844	5.15318e-07	NA
Free cholesterol in large VLDL || id:met-d-L_VLDL_FC	Coronary heart disease || id:ieu-a-7	Simple mode	55	0.292046	0.114783	0.0138412	NA
Free cholesterol in large VLDL || id:met-d-L_VLDL_FC	Coronary heart disease || id:ieu-a-7	Weighted mode	55	0.223753	0.0460025	1.03573e-05	NA
Total lipids in large VLDL || id:met-d-L_VLDL_L	Heart failure || id:ebi-a-GCST009541	MR Egger	44	-0.218135	0.1104	0.054764	NA
Total lipids in large VLDL || id:met-d-L_VLDL_L	Heart failure || id:ebi-a-GCST009541	Weighted median	44	0.0708365	0.0597724	0.235976	NA
Total lipids in large VLDL || id:met-d-L_VLDL_L	Heart failure || id:ebi-a-GCST009541	Simple mode	44	0.121427	0.123458	0.330838	NA
Total lipids in large VLDL || id:met-d-L_VLDL_L	Heart failure || id:ebi-a-GCST009541	Weighted mode	44	0.135494	0.0912413	0.144838	NA
Total lipids in large VLDL || id:met-d-L_VLDL_L	Coronary heart disease || id:ieu-a-7	MR Egger	54	-0.0539566	0.136394	0.694024	NA
Total lipids in large VLDL || id:met-d-L_VLDL_L	Coronary heart disease || id:ieu-a-7	Weighted median	54	0.24141	0.0507342	1.95197e-06	NA
Total lipids in large VLDL || id:met-d-L_VLDL_L	Coronary heart disease || id:ieu-a-7	Simple mode	54	0.374904	0.116282	0.00216522	NA
Total lipids in large VLDL || id:met-d-L_VLDL_L	Coronary heart disease || id:ieu-a-7	Weighted mode	54	0.23364	0.0451362	3.55873e-06	NA
Concentration of large VLDL particles || id:met-d-L_VLDL_P	Heart failure || id:ebi-a-GCST009541	MR Egger	45	-0.242193	0.10394	0.0245611	NA
Concentration of large VLDL particles || id:met-d-L_VLDL_P	Heart failure || id:ebi-a-GCST009541	Weighted median	45	0.0944801	0.0568355	0.0964443	NA
Concentration of large VLDL particles || id:met-d-L_VLDL_P	Heart failure || id:ebi-a-GCST009541	Simple mode	45	0.153902	0.107206	0.158196	NA
Concentration of large VLDL particles || id:met-d-L_VLDL_P	Heart failure || id:ebi-a-GCST009541	Weighted mode	45	0.153902	0.0863265	0.0815213	NA
Concentration of large VLDL particles || id:met-d-L_VLDL_P	Coronary heart disease || id:ieu-a-7	MR Egger	55	-0.0771242	0.130912	0.558278	NA
Concentration of large VLDL particles || id:met-d-L_VLDL_P	Coronary heart disease || id:ieu-a-7	Weighted median	55	0.239024	0.0495703	1.42183e-06	NA
Concentration of large VLDL particles || id:met-d-L_VLDL_P	Coronary heart disease || id:ieu-a-7	Simple mode	55	0.348948	0.122105	0.00604802	NA
Concentration of large VLDL particles || id:met-d-L_VLDL_P	Coronary heart disease || id:ieu-a-7	Weighted mode	55	0.230209	0.0468058	8.55207e-06	NA
Phospholipids in large VLDL || id:met-d-L_VLDL_PL	Heart failure || id:ebi-a-GCST009541	MR Egger	44	-0.227924	0.106887	0.0388668	NA
Phospholipids in large VLDL || id:met-d-L_VLDL_PL	Heart failure || id:ebi-a-GCST009541	Weighted median	44	0.0957507	0.0570247	0.0931303	NA
Phospholipids in large VLDL || id:met-d-L_VLDL_PL	Heart failure || id:ebi-a-GCST009541	Simple mode	44	0.169922	0.0994239	0.0946482	NA
Phospholipids in large VLDL || id:met-d-L_VLDL_PL	Heart failure || id:ebi-a-GCST009541	Weighted mode	44	0.183704	0.0795229	0.0257483	NA
Phospholipids in large VLDL || id:met-d-L_VLDL_PL	Coronary heart disease || id:ieu-a-7	MR Egger	54	-0.0287779	0.132884	0.829396	NA
Phospholipids in large VLDL || id:met-d-L_VLDL_PL	Coronary heart disease || id:ieu-a-7	Weighted median	54	0.23559	0.0480062	9.22473e-07	NA
Phospholipids in large VLDL || id:met-d-L_VLDL_PL	Coronary heart disease || id:ieu-a-7	Simple mode	54	0.336682	0.114103	0.00471273	NA
Phospholipids in large VLDL || id:met-d-L_VLDL_PL	Coronary heart disease || id:ieu-a-7	Weighted mode	54	0.230257	0.0434062	2.25175e-06	NA
Triglycerides in large VLDL || id:met-d-L_VLDL_TG	Heart failure || id:ebi-a-GCST009541	MR Egger	48	-0.337721	0.0905388	0.00052415	NA
Triglycerides in large VLDL || id:met-d-L_VLDL_TG	Heart failure || id:ebi-a-GCST009541	Weighted median	48	-0.0508119	0.0595922	0.393847	NA
Triglycerides in large VLDL || id:met-d-L_VLDL_TG	Heart failure || id:ebi-a-GCST009541	Simple mode	48	0.0995299	0.165118	0.549552	NA
Triglycerides in large VLDL || id:met-d-L_VLDL_TG	Heart failure || id:ebi-a-GCST009541	Weighted mode	48	0.0532102	0.245945	0.829652	NA
Triglycerides in large VLDL || id:met-d-L_VLDL_TG	Coronary heart disease || id:ieu-a-7	MR Egger	58	-0.148861	0.126537	0.244402	NA
Triglycerides in large VLDL || id:met-d-L_VLDL_TG	Coronary heart disease || id:ieu-a-7	Weighted median	58	0.245566	0.052974	3.55923e-06	NA
Triglycerides in large VLDL || id:met-d-L_VLDL_TG	Coronary heart disease || id:ieu-a-7	Simple mode	58	0.410439	0.15354	0.00978329	NA
Triglycerides in large VLDL || id:met-d-L_VLDL_TG	Coronary heart disease || id:ieu-a-7	Weighted mode	58	0.224577	0.0493102	2.8141e-05	NA
Linoleic acid || id:met-d-LA	Heart failure || id:ebi-a-GCST009541	MR Egger	40	-0.0485702	0.139098	0.728883	NA
Linoleic acid || id:met-d-LA	Heart failure || id:ebi-a-GCST009541	Weighted median	40	0.0277265	0.0498378	0.577982	NA
Linoleic acid || id:met-d-LA	Heart failure || id:ebi-a-GCST009541	Simple mode	40	0.0482458	0.110823	0.665714	NA
Linoleic acid || id:met-d-LA	Heart failure || id:ebi-a-GCST009541	Weighted mode	40	0.0666777	0.0732833	0.368484	NA
Linoleic acid || id:met-d-LA	Coronary heart disease || id:ieu-a-7	MR Egger	44	-0.121222	0.211301	0.569236	NA
Linoleic acid || id:met-d-LA	Coronary heart disease || id:ieu-a-7	Weighted median	44	0.254169	0.0589147	1.6019e-05	NA
Linoleic acid || id:met-d-LA	Coronary heart disease || id:ieu-a-7	Simple mode	44	0.260274	0.117368	0.0319179	NA
Linoleic acid || id:met-d-LA	Coronary heart disease || id:ieu-a-7	Weighted mode	44	0.225415	0.0635519	0.000956146	NA
Ratio of linoleic acid to total fatty acids || id:met-d-LA_pct	Heart failure || id:ebi-a-GCST009541	MR Egger	31	-0.0899783	0.068538	0.199537	NA
Ratio of linoleic acid to total fatty acids || id:met-d-LA_pct	Heart failure || id:ebi-a-GCST009541	Weighted median	31	-0.101687	0.0417535	0.0148747	NA
Ratio of linoleic acid to total fatty acids || id:met-d-LA_pct	Heart failure || id:ebi-a-GCST009541	Simple mode	31	-0.120785	0.131864	0.366979	NA
Ratio of linoleic acid to total fatty acids || id:met-d-LA_pct	Heart failure || id:ebi-a-GCST009541	Weighted mode	31	-0.103453	0.0401136	0.0150562	NA
Ratio of linoleic acid to total fatty acids || id:met-d-LA_pct	Coronary heart disease || id:ieu-a-7	MR Egger	35	-0.134853	0.155899	0.393282	NA
Ratio of linoleic acid to total fatty acids || id:met-d-LA_pct	Coronary heart disease || id:ieu-a-7	Weighted median	35	-0.113779	0.0530385	0.0319361	NA
Ratio of linoleic acid to total fatty acids || id:met-d-LA_pct	Coronary heart disease || id:ieu-a-7	Simple mode	35	-0.599773	0.231872	0.0141448	NA
Ratio of linoleic acid to total fatty acids || id:met-d-LA_pct	Coronary heart disease || id:ieu-a-7	Weighted mode	35	-0.0969356	0.0515974	0.0688826	NA
Lactate || id:met-d-Lactate	Heart failure || id:ebi-a-GCST009541	MR Egger	10	0.622745	0.685363	0.390095	NA
Lactate || id:met-d-Lactate	Heart failure || id:ebi-a-GCST009541	Weighted median	10	-0.00434	0.123279	0.971916	NA
Lactate || id:met-d-Lactate	Heart failure || id:ebi-a-GCST009541	Simple mode	10	-0.0395268	0.190226	0.84002	NA
Lactate || id:met-d-Lactate	Heart failure || id:ebi-a-GCST009541	Weighted mode	10	-0.0395268	0.153042	0.802005	NA
Lactate || id:met-d-Lactate	Coronary heart disease || id:ieu-a-7	MR Egger	12	0.173707	0.703957	0.810087	NA
Lactate || id:met-d-Lactate	Coronary heart disease || id:ieu-a-7	Weighted median	12	-0.161979	0.131232	0.217092	NA
Lactate || id:met-d-Lactate	Coronary heart disease || id:ieu-a-7	Simple mode	12	-0.129256	0.195368	0.521843	NA
Lactate || id:met-d-Lactate	Coronary heart disease || id:ieu-a-7	Weighted mode	12	-0.188999	0.15599	0.251047	NA
LDL cholesterol || id:met-d-LDL_C	Heart failure || id:ebi-a-GCST009541	MR Egger	42	0.213335	0.0809374	0.0118882	NA
LDL cholesterol || id:met-d-LDL_C	Heart failure || id:ebi-a-GCST009541	Weighted median	42	0.163598	0.0546687	0.00276677	NA
LDL cholesterol || id:met-d-LDL_C	Heart failure || id:ebi-a-GCST009541	Simple mode	42	0.0931568	0.140275	0.510342	NA
LDL cholesterol || id:met-d-LDL_C	Heart failure || id:ebi-a-GCST009541	Weighted mode	42	0.374246	0.110811	0.00161355	NA
LDL cholesterol || id:met-d-LDL_C	Coronary heart disease || id:ieu-a-7	MR Egger	46	0.854606	0.116625	3.79215e-09	NA
LDL cholesterol || id:met-d-LDL_C	Coronary heart disease || id:ieu-a-7	Weighted median	46	0.606824	0.0677116	3.19155e-19	NA
LDL cholesterol || id:met-d-LDL_C	Coronary heart disease || id:ieu-a-7	Simple mode	46	0.460607	0.144187	0.00255946	NA
LDL cholesterol || id:met-d-LDL_C	Coronary heart disease || id:ieu-a-7	Weighted mode	46	0.633631	0.104066	2.30504e-07	NA
Average diameter for LDL particles || id:met-d-LDL_size	Heart failure || id:ebi-a-GCST009541	MR Egger	30	0.194897	0.171666	0.265864	NA
Average diameter for LDL particles || id:met-d-LDL_size	Heart failure || id:ebi-a-GCST009541	Weighted median	30	0.0200724	0.0665156	0.762828	NA
Average diameter for LDL particles || id:met-d-LDL_size	Heart failure || id:ebi-a-GCST009541	Simple mode	30	-0.179273	0.206381	0.392171	NA
Average diameter for LDL particles || id:met-d-LDL_size	Heart failure || id:ebi-a-GCST009541	Weighted mode	30	-0.017305	0.0750013	0.819145	NA
Average diameter for LDL particles || id:met-d-LDL_size	Coronary heart disease || id:ieu-a-7	MR Egger	33	1.02345	0.31566	0.00283494	NA
Average diameter for LDL particles || id:met-d-LDL_size	Coronary heart disease || id:ieu-a-7	Weighted median	33	0.62978	0.0903309	3.12645e-12	NA
Average diameter for LDL particles || id:met-d-LDL_size	Coronary heart disease || id:ieu-a-7	Simple mode	33	0.45973	0.495698	0.36064	NA
Average diameter for LDL particles || id:met-d-LDL_size	Coronary heart disease || id:ieu-a-7	Weighted mode	33	0.604878	0.092395	2.25173e-07	NA
Triglycerides in LDL || id:met-d-LDL_TG	Heart failure || id:ebi-a-GCST009541	MR Egger	57	0.0470144	0.0607315	0.442165	NA
Triglycerides in LDL || id:met-d-LDL_TG	Heart failure || id:ebi-a-GCST009541	Weighted median	57	0.0834326	0.0356235	0.0191773	NA
Triglycerides in LDL || id:met-d-LDL_TG	Heart failure || id:ebi-a-GCST009541	Simple mode	57	0.109475	0.079463	0.173781	NA
Triglycerides in LDL || id:met-d-LDL_TG	Heart failure || id:ebi-a-GCST009541	Weighted mode	57	0.0635352	0.0329877	0.0591833	NA
Triglycerides in LDL || id:met-d-LDL_TG	Coronary heart disease || id:ieu-a-7	MR Egger	67	0.0634603	0.0919916	0.492745	NA
Triglycerides in LDL || id:met-d-LDL_TG	Coronary heart disease || id:ieu-a-7	Weighted median	67	0.16709	0.0470086	0.000378767	NA
Triglycerides in LDL || id:met-d-LDL_TG	Coronary heart disease || id:ieu-a-7	Simple mode	67	0.351957	0.132314	0.00979816	NA
Triglycerides in LDL || id:met-d-LDL_TG	Coronary heart disease || id:ieu-a-7	Weighted mode	67	0.142113	0.0360783	0.000199896	NA
Leucine || id:met-d-Leu	Heart failure || id:ebi-a-GCST009541	MR Egger	12	-0.152811	0.180748	0.417636	NA
Leucine || id:met-d-Leu	Heart failure || id:ebi-a-GCST009541	Weighted median	12	-0.0614817	0.0803269	0.444037	NA
Leucine || id:met-d-Leu	Heart failure || id:ebi-a-GCST009541	Simple mode	12	-0.132859	0.130731	0.331329	NA
Leucine || id:met-d-Leu	Heart failure || id:ebi-a-GCST009541	Weighted mode	12	-0.0600541	0.078057	0.457881	NA
Leucine || id:met-d-Leu	Coronary heart disease || id:ieu-a-7	MR Egger	14	-0.205462	0.265197	0.453481	NA
Leucine || id:met-d-Leu	Coronary heart disease || id:ieu-a-7	Weighted median	14	-0.047461	0.0907316	0.60091	NA
Leucine || id:met-d-Leu	Coronary heart disease || id:ieu-a-7	Simple mode	14	-0.0501464	0.152439	0.747424	NA
Leucine || id:met-d-Leu	Coronary heart disease || id:ieu-a-7	Weighted mode	14	-0.0436084	0.0930457	0.647063	NA
Cholesterol in medium HDL || id:met-d-M_HDL_C	Heart failure || id:ebi-a-GCST009541	MR Egger	76	-0.112842	0.057389	0.053018	NA
Cholesterol in medium HDL || id:met-d-M_HDL_C	Heart failure || id:ebi-a-GCST009541	Weighted median	76	-0.131355	0.0377996	0.000510757	NA
Cholesterol in medium HDL || id:met-d-M_HDL_C	Heart failure || id:ebi-a-GCST009541	Simple mode	76	-0.0554328	0.0880354	0.530827	NA
Cholesterol in medium HDL || id:met-d-M_HDL_C	Heart failure || id:ebi-a-GCST009541	Weighted mode	76	-0.109392	0.0399546	0.00771846	NA
Cholesterol in medium HDL || id:met-d-M_HDL_C	Coronary heart disease || id:ieu-a-7	MR Egger	84	-0.147278	0.092313	0.114466	NA
Cholesterol in medium HDL || id:met-d-M_HDL_C	Coronary heart disease || id:ieu-a-7	Weighted median	84	-0.17453	0.0506875	0.000574771	NA
Cholesterol in medium HDL || id:met-d-M_HDL_C	Coronary heart disease || id:ieu-a-7	Simple mode	84	-0.264128	0.154049	0.0901551	NA
Cholesterol in medium HDL || id:met-d-M_HDL_C	Coronary heart disease || id:ieu-a-7	Weighted mode	84	-0.189051	0.0534923	0.000671589	NA
Cholesteryl esters in medium HDL || id:met-d-M_HDL_CE	Heart failure || id:ebi-a-GCST009541	MR Egger	75	-0.0917414	0.077767	0.241952	NA
Cholesteryl esters in medium HDL || id:met-d-M_HDL_CE	Heart failure || id:ebi-a-GCST009541	Weighted median	75	-0.0590898	0.0442782	0.182036	NA
Cholesteryl esters in medium HDL || id:met-d-M_HDL_CE	Heart failure || id:ebi-a-GCST009541	Simple mode	75	-0.0494181	0.102203	0.630149	NA
Cholesteryl esters in medium HDL || id:met-d-M_HDL_CE	Heart failure || id:ebi-a-GCST009541	Weighted mode	75	-0.0610228	0.0717573	0.397843	NA
Cholesteryl esters in medium HDL || id:met-d-M_HDL_CE	Coronary heart disease || id:ieu-a-7	MR Egger	84	-0.206501	0.127396	0.108871	NA
Cholesteryl esters in medium HDL || id:met-d-M_HDL_CE	Coronary heart disease || id:ieu-a-7	Weighted median	84	-0.193196	0.0622166	0.00190141	NA
Cholesteryl esters in medium HDL || id:met-d-M_HDL_CE	Coronary heart disease || id:ieu-a-7	Simple mode	84	-0.241502	0.170966	0.16152	NA
Cholesteryl esters in medium HDL || id:met-d-M_HDL_CE	Coronary heart disease || id:ieu-a-7	Weighted mode	84	-0.276807	0.12211	0.025999	NA
Free cholesterol in medium HDL || id:met-d-M_HDL_FC	Heart failure || id:ebi-a-GCST009541	MR Egger	71	-0.0457311	0.0578995	0.43233	NA
Free cholesterol in medium HDL || id:met-d-M_HDL_FC	Heart failure || id:ebi-a-GCST009541	Weighted median	71	-0.0747863	0.0384522	0.0517849	NA
Free cholesterol in medium HDL || id:met-d-M_HDL_FC	Heart failure || id:ebi-a-GCST009541	Simple mode	71	-0.0167062	0.0843466	0.843568	NA
Free cholesterol in medium HDL || id:met-d-M_HDL_FC	Heart failure || id:ebi-a-GCST009541	Weighted mode	71	-0.0885786	0.0372649	0.0201918	NA
Free cholesterol in medium HDL || id:met-d-M_HDL_FC	Coronary heart disease || id:ieu-a-7	MR Egger	79	0.0382923	0.0927687	0.680921	NA
Free cholesterol in medium HDL || id:met-d-M_HDL_FC	Coronary heart disease || id:ieu-a-7	Weighted median	79	-0.176312	0.0463536	0.000142588	NA
Free cholesterol in medium HDL || id:met-d-M_HDL_FC	Coronary heart disease || id:ieu-a-7	Simple mode	79	0.104758	0.142436	0.464257	NA
Free cholesterol in medium HDL || id:met-d-M_HDL_FC	Coronary heart disease || id:ieu-a-7	Weighted mode	79	-0.0528279	0.060071	0.381872	NA
Total lipids in medium HDL || id:met-d-M_HDL_L	Heart failure || id:ebi-a-GCST009541	MR Egger	58	-0.0873875	0.0672132	0.198874	NA
Total lipids in medium HDL || id:met-d-M_HDL_L	Heart failure || id:ebi-a-GCST009541	Weighted median	58	-0.0261459	0.043027	0.543411	NA
Total lipids in medium HDL || id:met-d-M_HDL_L	Heart failure || id:ebi-a-GCST009541	Simple mode	58	0.0461571	0.0823136	0.577168	NA
Total lipids in medium HDL || id:met-d-M_HDL_L	Heart failure || id:ebi-a-GCST009541	Weighted mode	58	-0.0938625	0.0469035	0.0501422	NA
Total lipids in medium HDL || id:met-d-M_HDL_L	Coronary heart disease || id:ieu-a-7	MR Egger	66	-0.0346602	0.105104	0.742651	NA
Total lipids in medium HDL || id:met-d-M_HDL_L	Coronary heart disease || id:ieu-a-7	Weighted median	66	-0.154108	0.0497577	0.00195374	NA
Total lipids in medium HDL || id:met-d-M_HDL_L	Coronary heart disease || id:ieu-a-7	Simple mode	66	0.0976401	0.118932	0.414663	NA
Total lipids in medium HDL || id:met-d-M_HDL_L	Coronary heart disease || id:ieu-a-7	Weighted mode	66	-0.0864537	0.0626029	0.172013	NA
Concentration of medium HDL particles || id:met-d-M_HDL_P	Heart failure || id:ebi-a-GCST009541	MR Egger	61	-0.0982176	0.0585825	0.0989183	NA
Concentration of medium HDL particles || id:met-d-M_HDL_P	Heart failure || id:ebi-a-GCST009541	Weighted median	61	-0.0799704	0.0386812	0.0386942	NA
Concentration of medium HDL particles || id:met-d-M_HDL_P	Heart failure || id:ebi-a-GCST009541	Simple mode	61	-0.042585	0.079419	0.593798	NA
Concentration of medium HDL particles || id:met-d-M_HDL_P	Heart failure || id:ebi-a-GCST009541	Weighted mode	61	-0.102833	0.0435886	0.0215885	NA
Concentration of medium HDL particles || id:met-d-M_HDL_P	Coronary heart disease || id:ieu-a-7	MR Egger	71	-0.0243779	0.0928586	0.793697	NA
Concentration of medium HDL particles || id:met-d-M_HDL_P	Coronary heart disease || id:ieu-a-7	Weighted median	71	-0.169807	0.0478172	0.00038353	NA
Concentration of medium HDL particles || id:met-d-M_HDL_P	Coronary heart disease || id:ieu-a-7	Simple mode	71	0.134837	0.13465	0.32009	NA
Concentration of medium HDL particles || id:met-d-M_HDL_P	Coronary heart disease || id:ieu-a-7	Weighted mode	71	-0.106441	0.0544224	0.0544773	NA
Phospholipids in medium HDL || id:met-d-M_HDL_PL	Heart failure || id:ebi-a-GCST009541	MR Egger	53	-0.0946772	0.0766474	0.222405	NA
Phospholipids in medium HDL || id:met-d-M_HDL_PL	Heart failure || id:ebi-a-GCST009541	Weighted median	53	-0.0225466	0.0450031	0.616371	NA
Phospholipids in medium HDL || id:met-d-M_HDL_PL	Heart failure || id:ebi-a-GCST009541	Simple mode	53	-0.0646169	0.0807935	0.427478	NA
Phospholipids in medium HDL || id:met-d-M_HDL_PL	Heart failure || id:ebi-a-GCST009541	Weighted mode	53	-0.0755591	0.046978	0.113804	NA
Phospholipids in medium HDL || id:met-d-M_HDL_PL	Coronary heart disease || id:ieu-a-7	MR Egger	62	-0.0747454	0.114193	0.515258	NA
Phospholipids in medium HDL || id:met-d-M_HDL_PL	Coronary heart disease || id:ieu-a-7	Weighted median	62	-0.132046	0.0540814	0.0146219	NA
Phospholipids in medium HDL || id:met-d-M_HDL_PL	Coronary heart disease || id:ieu-a-7	Simple mode	62	0.158974	0.106482	0.140601	NA
Phospholipids in medium HDL || id:met-d-M_HDL_PL	Coronary heart disease || id:ieu-a-7	Weighted mode	62	-0.0712299	0.071227	0.321241	NA
Triglycerides in medium HDL || id:met-d-M_HDL_TG	Heart failure || id:ebi-a-GCST009541	MR Egger	45	-0.0505061	0.0885378	0.571343	NA
Triglycerides in medium HDL || id:met-d-M_HDL_TG	Heart failure || id:ebi-a-GCST009541	Weighted median	45	0.0174743	0.0398053	0.660666	NA
Triglycerides in medium HDL || id:met-d-M_HDL_TG	Heart failure || id:ebi-a-GCST009541	Simple mode	45	0.100453	0.0798727	0.215149	NA
Triglycerides in medium HDL || id:met-d-M_HDL_TG	Heart failure || id:ebi-a-GCST009541	Weighted mode	45	0.0433315	0.0373523	0.252274	NA
Triglycerides in medium HDL || id:met-d-M_HDL_TG	Coronary heart disease || id:ieu-a-7	MR Egger	52	0.0490857	0.136693	0.721036	NA
Triglycerides in medium HDL || id:met-d-M_HDL_TG	Coronary heart disease || id:ieu-a-7	Weighted median	52	0.223792	0.0515234	1.40235e-05	NA
Triglycerides in medium HDL || id:met-d-M_HDL_TG	Coronary heart disease || id:ieu-a-7	Simple mode	52	0.162173	0.117871	0.174881	NA
Triglycerides in medium HDL || id:met-d-M_HDL_TG	Coronary heart disease || id:ieu-a-7	Weighted mode	52	0.162173	0.0355462	3.20857e-05	NA
Cholesterol in medium LDL || id:met-d-M_LDL_C	Heart failure || id:ebi-a-GCST009541	MR Egger	43	0.224166	0.0857821	0.0124844	NA
Cholesterol in medium LDL || id:met-d-M_LDL_C	Heart failure || id:ebi-a-GCST009541	Weighted median	43	0.178215	0.0512243	0.000503076	NA
Cholesterol in medium LDL || id:met-d-M_LDL_C	Heart failure || id:ebi-a-GCST009541	Simple mode	43	0.0832443	0.13633	0.544748	NA
Cholesterol in medium LDL || id:met-d-M_LDL_C	Heart failure || id:ebi-a-GCST009541	Weighted mode	43	0.379873	0.0846835	5.54459e-05	NA
Cholesterol in medium LDL || id:met-d-M_LDL_C	Coronary heart disease || id:ieu-a-7	MR Egger	47	0.7676	0.138043	1.39524e-06	NA
Cholesterol in medium LDL || id:met-d-M_LDL_C	Coronary heart disease || id:ieu-a-7	Weighted median	47	0.595198	0.0668569	5.45729e-19	NA
Cholesterol in medium LDL || id:met-d-M_LDL_C	Coronary heart disease || id:ieu-a-7	Simple mode	47	0.595756	0.166916	0.000851095	NA
Cholesterol in medium LDL || id:met-d-M_LDL_C	Coronary heart disease || id:ieu-a-7	Weighted mode	47	0.781132	0.167409	2.67105e-05	NA
Cholesteryl esters in medium LDL || id:met-d-M_LDL_CE	Heart failure || id:ebi-a-GCST009541	MR Egger	46	0.165389	0.100351	0.106456	NA
Cholesteryl esters in medium LDL || id:met-d-M_LDL_CE	Heart failure || id:ebi-a-GCST009541	Weighted median	46	0.200244	0.0515441	0.00010237	NA
Cholesteryl esters in medium LDL || id:met-d-M_LDL_CE	Heart failure || id:ebi-a-GCST009541	Simple mode	46	0.0920163	0.118871	0.442927	NA
Cholesteryl esters in medium LDL || id:met-d-M_LDL_CE	Heart failure || id:ebi-a-GCST009541	Weighted mode	46	0.301344	0.0786897	0.000394737	NA
Cholesteryl esters in medium LDL || id:met-d-M_LDL_CE	Coronary heart disease || id:ieu-a-7	MR Egger	49	0.505212	0.188416	0.0100828	NA
Cholesteryl esters in medium LDL || id:met-d-M_LDL_CE	Coronary heart disease || id:ieu-a-7	Weighted median	49	0.540888	0.0663952	3.74593e-16	NA
Cholesteryl esters in medium LDL || id:met-d-M_LDL_CE	Coronary heart disease || id:ieu-a-7	Simple mode	49	0.624834	0.157645	0.000244614	NA
Cholesteryl esters in medium LDL || id:met-d-M_LDL_CE	Coronary heart disease || id:ieu-a-7	Weighted mode	49	0.454249	0.143966	0.00276773	NA
Free cholesterol in medium LDL || id:met-d-M_LDL_FC	Heart failure || id:ebi-a-GCST009541	MR Egger	44	0.228302	0.0794157	0.00632134	NA
Free cholesterol in medium LDL || id:met-d-M_LDL_FC	Heart failure || id:ebi-a-GCST009541	Weighted median	44	0.167031	0.0531102	0.00166095	NA
Free cholesterol in medium LDL || id:met-d-M_LDL_FC	Heart failure || id:ebi-a-GCST009541	Simple mode	44	0.119458	0.12486	0.344048	NA
Free cholesterol in medium LDL || id:met-d-M_LDL_FC	Heart failure || id:ebi-a-GCST009541	Weighted mode	44	0.103945	0.10778	0.340227	NA
Free cholesterol in medium LDL || id:met-d-M_LDL_FC	Coronary heart disease || id:ieu-a-7	MR Egger	49	0.802002	0.126587	8.3425e-08	NA
Free cholesterol in medium LDL || id:met-d-M_LDL_FC	Coronary heart disease || id:ieu-a-7	Weighted median	49	0.626529	0.0689121	9.74953e-20	NA
Free cholesterol in medium LDL || id:met-d-M_LDL_FC	Coronary heart disease || id:ieu-a-7	Simple mode	49	0.553916	0.156114	0.000879007	NA
Free cholesterol in medium LDL || id:met-d-M_LDL_FC	Coronary heart disease || id:ieu-a-7	Weighted mode	49	0.787895	0.0889325	1.14271e-11	NA
Total lipids in medium LDL || id:met-d-M_LDL_L	Heart failure || id:ebi-a-GCST009541	MR Egger	43	0.194789	0.0858753	0.0286456	NA
Total lipids in medium LDL || id:met-d-M_LDL_L	Heart failure || id:ebi-a-GCST009541	Weighted median	43	0.18399	0.051533	0.000356531	NA
Total lipids in medium LDL || id:met-d-M_LDL_L	Heart failure || id:ebi-a-GCST009541	Simple mode	43	0.0896711	0.131174	0.497981	NA
Total lipids in medium LDL || id:met-d-M_LDL_L	Heart failure || id:ebi-a-GCST009541	Weighted mode	43	0.339948	0.0862531	0.000300833	NA
Total lipids in medium LDL || id:met-d-M_LDL_L	Coronary heart disease || id:ieu-a-7	MR Egger	47	0.662228	0.142057	2.81159e-05	NA
Total lipids in medium LDL || id:met-d-M_LDL_L	Coronary heart disease || id:ieu-a-7	Weighted median	47	0.588639	0.0652225	1.79525e-19	NA
Total lipids in medium LDL || id:met-d-M_LDL_L	Coronary heart disease || id:ieu-a-7	Simple mode	47	0.48521	0.158927	0.00375803	NA
Total lipids in medium LDL || id:met-d-M_LDL_L	Coronary heart disease || id:ieu-a-7	Weighted mode	47	0.647199	0.184881	0.00104335	NA
Concentration of medium LDL particles || id:met-d-M_LDL_P	Heart failure || id:ebi-a-GCST009541	MR Egger	41	0.173763	0.110611	0.124276	NA
Concentration of medium LDL particles || id:met-d-M_LDL_P	Heart failure || id:ebi-a-GCST009541	Weighted median	41	0.269199	0.0562958	1.73677e-06	NA
Concentration of medium LDL particles || id:met-d-M_LDL_P	Heart failure || id:ebi-a-GCST009541	Simple mode	41	0.0297252	0.124328	0.81226	NA
Concentration of medium LDL particles || id:met-d-M_LDL_P	Heart failure || id:ebi-a-GCST009541	Weighted mode	41	0.398561	0.0628036	1.54161e-07	NA
Concentration of medium LDL particles || id:met-d-M_LDL_P	Coronary heart disease || id:ieu-a-7	MR Egger	45	0.646317	0.196171	0.0019788	NA
Concentration of medium LDL particles || id:met-d-M_LDL_P	Coronary heart disease || id:ieu-a-7	Weighted median	45	0.603039	0.062914	9.23477e-22	NA
Concentration of medium LDL particles || id:met-d-M_LDL_P	Coronary heart disease || id:ieu-a-7	Simple mode	45	0.468322	0.141796	0.00190709	NA
Concentration of medium LDL particles || id:met-d-M_LDL_P	Coronary heart disease || id:ieu-a-7	Weighted mode	45	0.536923	0.163089	0.00196542	NA
Phospholipids in medium LDL || id:met-d-M_LDL_PL	Heart failure || id:ebi-a-GCST009541	MR Egger	43	0.186519	0.0884654	0.0411532	NA
Phospholipids in medium LDL || id:met-d-M_LDL_PL	Heart failure || id:ebi-a-GCST009541	Weighted median	43	0.168292	0.0480743	0.000464092	NA
Phospholipids in medium LDL || id:met-d-M_LDL_PL	Heart failure || id:ebi-a-GCST009541	Simple mode	43	0.0694036	0.115756	0.552016	NA
Phospholipids in medium LDL || id:met-d-M_LDL_PL	Heart failure || id:ebi-a-GCST009541	Weighted mode	43	0.116025	0.106312	0.281332	NA
Phospholipids in medium LDL || id:met-d-M_LDL_PL	Coronary heart disease || id:ieu-a-7	MR Egger	46	0.613423	0.177057	0.0011963	NA
Phospholipids in medium LDL || id:met-d-M_LDL_PL	Coronary heart disease || id:ieu-a-7	Weighted median	46	0.647969	0.0634474	1.73967e-24	NA
Phospholipids in medium LDL || id:met-d-M_LDL_PL	Coronary heart disease || id:ieu-a-7	Simple mode	46	0.536376	0.142829	0.000494752	NA
Phospholipids in medium LDL || id:met-d-M_LDL_PL	Coronary heart disease || id:ieu-a-7	Weighted mode	46	0.717167	0.0900778	3.92014e-10	NA
Triglycerides in medium LDL || id:met-d-M_LDL_TG	Heart failure || id:ebi-a-GCST009541	MR Egger	56	0.0010541	0.0685011	0.987779	NA
Triglycerides in medium LDL || id:met-d-M_LDL_TG	Heart failure || id:ebi-a-GCST009541	Weighted median	56	0.0703744	0.0396167	0.0756704	NA
Triglycerides in medium LDL || id:met-d-M_LDL_TG	Heart failure || id:ebi-a-GCST009541	Simple mode	56	0.154109	0.073483	0.0405854	NA
Triglycerides in medium LDL || id:met-d-M_LDL_TG	Heart failure || id:ebi-a-GCST009541	Weighted mode	56	0.072098	0.0377862	0.0616102	NA
Triglycerides in medium LDL || id:met-d-M_LDL_TG	Coronary heart disease || id:ieu-a-7	MR Egger	62	0.0149721	0.102215	0.884036	NA
Triglycerides in medium LDL || id:met-d-M_LDL_TG	Coronary heart disease || id:ieu-a-7	Weighted median	62	0.165955	0.0461243	0.000320667	NA
Triglycerides in medium LDL || id:met-d-M_LDL_TG	Coronary heart disease || id:ieu-a-7	Simple mode	62	0.270879	0.114621	0.0213177	NA
Triglycerides in medium LDL || id:met-d-M_LDL_TG	Coronary heart disease || id:ieu-a-7	Weighted mode	62	0.137957	0.0355053	0.000254119	NA
Cholesterol in medium VLDL || id:met-d-M_VLDL_C	Heart failure || id:ebi-a-GCST009541	MR Egger	42	0.24772	0.0955652	0.0132533	NA
Cholesterol in medium VLDL || id:met-d-M_VLDL_C	Heart failure || id:ebi-a-GCST009541	Weighted median	42	0.254681	0.0544383	2.89204e-06	NA
Cholesterol in medium VLDL || id:met-d-M_VLDL_C	Heart failure || id:ebi-a-GCST009541	Simple mode	42	0.311974	0.120174	0.0130309	NA
Cholesterol in medium VLDL || id:met-d-M_VLDL_C	Heart failure || id:ebi-a-GCST009541	Weighted mode	42	0.347186	0.0752642	3.85896e-05	NA
Cholesterol in medium VLDL || id:met-d-M_VLDL_C	Coronary heart disease || id:ieu-a-7	MR Egger	46	0.945752	0.14006	2.63832e-08	NA
Cholesterol in medium VLDL || id:met-d-M_VLDL_C	Coronary heart disease || id:ieu-a-7	Weighted median	46	0.591511	0.0625812	3.32794e-21	NA
Cholesterol in medium VLDL || id:met-d-M_VLDL_C	Coronary heart disease || id:ieu-a-7	Simple mode	46	0.754776	0.147061	5.91176e-06	NA
Cholesterol in medium VLDL || id:met-d-M_VLDL_C	Coronary heart disease || id:ieu-a-7	Weighted mode	46	0.786666	0.127892	1.86282e-07	NA
Cholesteryl esters in medium VLDL || id:met-d-M_VLDL_CE	Heart failure || id:ebi-a-GCST009541	MR Egger	43	0.247679	0.100869	0.0183992	NA
Cholesteryl esters in medium VLDL || id:met-d-M_VLDL_CE	Heart failure || id:ebi-a-GCST009541	Weighted median	43	0.262963	0.0498491	1.32621e-07	NA
Cholesteryl esters in medium VLDL || id:met-d-M_VLDL_CE	Heart failure || id:ebi-a-GCST009541	Simple mode	43	0.283495	0.118205	0.0209892	NA
Cholesteryl esters in medium VLDL || id:met-d-M_VLDL_CE	Heart failure || id:ebi-a-GCST009541	Weighted mode	43	0.331304	0.0724295	4.18847e-05	NA
Cholesteryl esters in medium VLDL || id:met-d-M_VLDL_CE	Coronary heart disease || id:ieu-a-7	MR Egger	48	0.905096	0.132034	1.50396e-08	NA
Cholesteryl esters in medium VLDL || id:met-d-M_VLDL_CE	Coronary heart disease || id:ieu-a-7	Weighted median	48	0.596057	0.0651936	6.08165e-20	NA
Cholesteryl esters in medium VLDL || id:met-d-M_VLDL_CE	Coronary heart disease || id:ieu-a-7	Simple mode	48	0.648172	0.148566	6.97659e-05	NA
Cholesteryl esters in medium VLDL || id:met-d-M_VLDL_CE	Coronary heart disease || id:ieu-a-7	Weighted mode	48	0.698113	0.113178	1.49657e-07	NA
Free cholesterol in medium VLDL || id:met-d-M_VLDL_FC	Heart failure || id:ebi-a-GCST009541	MR Egger	49	0.155741	0.0980829	0.119026	NA
Free cholesterol in medium VLDL || id:met-d-M_VLDL_FC	Heart failure || id:ebi-a-GCST009541	Weighted median	49	0.283013	0.0500433	1.55512e-08	NA
Free cholesterol in medium VLDL || id:met-d-M_VLDL_FC	Heart failure || id:ebi-a-GCST009541	Simple mode	49	0.373641	0.102083	0.000626438	NA
Free cholesterol in medium VLDL || id:met-d-M_VLDL_FC	Heart failure || id:ebi-a-GCST009541	Weighted mode	49	0.344002	0.069646	9.91013e-06	NA
Free cholesterol in medium VLDL || id:met-d-M_VLDL_FC	Coronary heart disease || id:ieu-a-7	MR Egger	58	0.596665	0.148558	0.000177804	NA
Free cholesterol in medium VLDL || id:met-d-M_VLDL_FC	Coronary heart disease || id:ieu-a-7	Weighted median	58	0.439245	0.0583763	5.29736e-14	NA
Free cholesterol in medium VLDL || id:met-d-M_VLDL_FC	Coronary heart disease || id:ieu-a-7	Simple mode	58	0.425328	0.134606	0.00252694	NA
Free cholesterol in medium VLDL || id:met-d-M_VLDL_FC	Coronary heart disease || id:ieu-a-7	Weighted mode	58	0.404011	0.0903129	3.72668e-05	NA
Total lipids in medium VLDL || id:met-d-M_VLDL_L	Heart failure || id:ebi-a-GCST009541	MR Egger	43	0.012824	0.113191	0.91035	NA
Total lipids in medium VLDL || id:met-d-M_VLDL_L	Heart failure || id:ebi-a-GCST009541	Weighted median	43	0.180226	0.054125	0.000869064	NA
Total lipids in medium VLDL || id:met-d-M_VLDL_L	Heart failure || id:ebi-a-GCST009541	Simple mode	43	0.131789	0.1088	0.232552	NA
Total lipids in medium VLDL || id:met-d-M_VLDL_L	Heart failure || id:ebi-a-GCST009541	Weighted mode	43	0.18683	0.0881302	0.0399627	NA
Total lipids in medium VLDL || id:met-d-M_VLDL_L	Coronary heart disease || id:ieu-a-7	MR Egger	50	0.0984426	0.145669	0.502413	NA
Total lipids in medium VLDL || id:met-d-M_VLDL_L	Coronary heart disease || id:ieu-a-7	Weighted median	50	0.285879	0.0547155	1.74321e-07	NA
Total lipids in medium VLDL || id:met-d-M_VLDL_L	Coronary heart disease || id:ieu-a-7	Simple mode	50	0.341757	0.11643	0.00506081	NA
Total lipids in medium VLDL || id:met-d-M_VLDL_L	Coronary heart disease || id:ieu-a-7	Weighted mode	50	0.261463	0.053084	9.98468e-06	NA
Concentration of medium VLDL particles || id:met-d-M_VLDL_P	Heart failure || id:ebi-a-GCST009541	MR Egger	50	0.14896	0.103375	0.156084	NA
Concentration of medium VLDL particles || id:met-d-M_VLDL_P	Heart failure || id:ebi-a-GCST009541	Weighted median	50	0.259415	0.050938	3.52898e-07	NA
Concentration of medium VLDL particles || id:met-d-M_VLDL_P	Heart failure || id:ebi-a-GCST009541	Simple mode	50	0.132095	0.0921462	0.158056	NA
Concentration of medium VLDL particles || id:met-d-M_VLDL_P	Heart failure || id:ebi-a-GCST009541	Weighted mode	50	0.299648	0.0662547	3.88798e-05	NA
Concentration of medium VLDL particles || id:met-d-M_VLDL_P	Coronary heart disease || id:ieu-a-7	MR Egger	55	0.316554	0.150098	0.0396877	NA
Concentration of medium VLDL particles || id:met-d-M_VLDL_P	Coronary heart disease || id:ieu-a-7	Weighted median	55	0.360467	0.0580462	5.29809e-10	NA
Concentration of medium VLDL particles || id:met-d-M_VLDL_P	Coronary heart disease || id:ieu-a-7	Simple mode	55	0.353083	0.118071	0.00418989	NA
Concentration of medium VLDL particles || id:met-d-M_VLDL_P	Coronary heart disease || id:ieu-a-7	Weighted mode	55	0.332458	0.0554262	1.71666e-07	NA
Phospholipids in medium VLDL || id:met-d-M_VLDL_PL	Heart failure || id:ebi-a-GCST009541	MR Egger	52	0.156721	0.0890414	0.0845083	NA
Phospholipids in medium VLDL || id:met-d-M_VLDL_PL	Heart failure || id:ebi-a-GCST009541	Weighted median	52	0.25444	0.0499565	3.52009e-07	NA
Phospholipids in medium VLDL || id:met-d-M_VLDL_PL	Heart failure || id:ebi-a-GCST009541	Simple mode	52	0.182994	0.0990791	0.0705606	NA
Phospholipids in medium VLDL || id:met-d-M_VLDL_PL	Heart failure || id:ebi-a-GCST009541	Weighted mode	52	0.296574	0.0642672	2.68716e-05	NA
Phospholipids in medium VLDL || id:met-d-M_VLDL_PL	Coronary heart disease || id:ieu-a-7	MR Egger	59	0.392951	0.143447	0.00820315	NA
Phospholipids in medium VLDL || id:met-d-M_VLDL_PL	Coronary heart disease || id:ieu-a-7	Weighted median	59	0.371264	0.0563122	4.3112e-11	NA
Phospholipids in medium VLDL || id:met-d-M_VLDL_PL	Coronary heart disease || id:ieu-a-7	Simple mode	59	0.35772	0.124539	0.00568201	NA
Phospholipids in medium VLDL || id:met-d-M_VLDL_PL	Coronary heart disease || id:ieu-a-7	Weighted mode	59	0.336666	0.0654104	3.29159e-06	NA
Monounsaturated fatty acids || id:met-d-MUFA	Heart failure || id:ebi-a-GCST009541	MR Egger	49	-0.239339	0.0939425	0.0141733	NA
Monounsaturated fatty acids || id:met-d-MUFA	Heart failure || id:ebi-a-GCST009541	Weighted median	49	0.0692762	0.0504507	0.169707	NA
Monounsaturated fatty acids || id:met-d-MUFA	Heart failure || id:ebi-a-GCST009541	Simple mode	49	0.0975804	0.102912	0.347781	NA
Monounsaturated fatty acids || id:met-d-MUFA	Heart failure || id:ebi-a-GCST009541	Weighted mode	49	0.0827473	0.0573451	0.155523	NA
Monounsaturated fatty acids || id:met-d-MUFA	Coronary heart disease || id:ieu-a-7	MR Egger	54	-0.137019	0.130853	0.299886	NA
Monounsaturated fatty acids || id:met-d-MUFA	Coronary heart disease || id:ieu-a-7	Weighted median	54	0.21161	0.0488681	1.48957e-05	NA
Monounsaturated fatty acids || id:met-d-MUFA	Coronary heart disease || id:ieu-a-7	Simple mode	54	0.218441	0.0970704	0.0286024	NA
Monounsaturated fatty acids || id:met-d-MUFA	Coronary heart disease || id:ieu-a-7	Weighted mode	54	0.178082	0.0460864	0.000305904	NA
Ratio of monounsaturated fatty acids to total fatty acids || id:met-d-MUFA_pct	Heart failure || id:ebi-a-GCST009541	MR Egger	48	-0.196228	0.0756626	0.0127	NA
Ratio of monounsaturated fatty acids to total fatty acids || id:met-d-MUFA_pct	Heart failure || id:ebi-a-GCST009541	Weighted median	48	-0.0882394	0.0405815	0.0296771	NA
Ratio of monounsaturated fatty acids to total fatty acids || id:met-d-MUFA_pct	Heart failure || id:ebi-a-GCST009541	Simple mode	48	0.0652746	0.114528	0.571429	NA
Ratio of monounsaturated fatty acids to total fatty acids || id:met-d-MUFA_pct	Heart failure || id:ebi-a-GCST009541	Weighted mode	48	-0.0599144	0.0426769	0.16692	NA
Ratio of monounsaturated fatty acids to total fatty acids || id:met-d-MUFA_pct	Coronary heart disease || id:ieu-a-7	MR Egger	55	-0.0732043	0.109769	0.507732	NA
Ratio of monounsaturated fatty acids to total fatty acids || id:met-d-MUFA_pct	Coronary heart disease || id:ieu-a-7	Weighted median	55	-0.0370454	0.063674	0.560703	NA
Ratio of monounsaturated fatty acids to total fatty acids || id:met-d-MUFA_pct	Coronary heart disease || id:ieu-a-7	Simple mode	55	0.329667	0.139254	0.0215274	NA
Ratio of monounsaturated fatty acids to total fatty acids || id:met-d-MUFA_pct	Coronary heart disease || id:ieu-a-7	Weighted mode	55	0.0369396	0.0436102	0.400711	NA
Omega-3 fatty acids || id:met-d-Omega_3	Heart failure || id:ebi-a-GCST009541	MR Egger	40	0.045436	0.0537163	0.402931	NA
Omega-3 fatty acids || id:met-d-Omega_3	Heart failure || id:ebi-a-GCST009541	Weighted median	40	0.0577154	0.0230394	0.0122425	NA
Omega-3 fatty acids || id:met-d-Omega_3	Heart failure || id:ebi-a-GCST009541	Simple mode	40	0.0907501	0.0620541	0.151635	NA
Omega-3 fatty acids || id:met-d-Omega_3	Heart failure || id:ebi-a-GCST009541	Weighted mode	40	0.0680961	0.0215851	0.00308989	NA
Omega-3 fatty acids || id:met-d-Omega_3	Coronary heart disease || id:ieu-a-7	MR Egger	45	0.0612296	0.0920619	0.509544	NA
Omega-3 fatty acids || id:met-d-Omega_3	Coronary heart disease || id:ieu-a-7	Weighted median	45	0.0658329	0.0288243	0.0223751	NA
Omega-3 fatty acids || id:met-d-Omega_3	Coronary heart disease || id:ieu-a-7	Simple mode	45	0.0787346	0.0905676	0.389376	NA
Omega-3 fatty acids || id:met-d-Omega_3	Coronary heart disease || id:ieu-a-7	Weighted mode	45	0.0787346	0.0281209	0.00756469	NA
Ratio of omega-3 fatty acids to total fatty acids || id:met-d-Omega_3_pct	Heart failure || id:ebi-a-GCST009541	MR Egger	30	0.0519941	0.0298162	0.0921618	NA
Ratio of omega-3 fatty acids to total fatty acids || id:met-d-Omega_3_pct	Heart failure || id:ebi-a-GCST009541	Weighted median	30	0.04822	0.0205323	0.0188493	NA
Ratio of omega-3 fatty acids to total fatty acids || id:met-d-Omega_3_pct	Heart failure || id:ebi-a-GCST009541	Simple mode	30	0.24786	0.115497	0.0403701	NA
Ratio of omega-3 fatty acids to total fatty acids || id:met-d-Omega_3_pct	Heart failure || id:ebi-a-GCST009541	Weighted mode	30	0.0503065	0.0211346	0.0240903	NA
Ratio of omega-3 fatty acids to total fatty acids || id:met-d-Omega_3_pct	Coronary heart disease || id:ieu-a-7	MR Egger	36	0.0626831	0.0538952	0.252906	NA
Ratio of omega-3 fatty acids to total fatty acids || id:met-d-Omega_3_pct	Coronary heart disease || id:ieu-a-7	Weighted median	36	0.0555971	0.0251387	0.026993	NA
Ratio of omega-3 fatty acids to total fatty acids || id:met-d-Omega_3_pct	Coronary heart disease || id:ieu-a-7	Simple mode	36	0.141063	0.108096	0.200417	NA
Ratio of omega-3 fatty acids to total fatty acids || id:met-d-Omega_3_pct	Coronary heart disease || id:ieu-a-7	Weighted mode	36	0.053833	0.0257248	0.0436984	NA
Omega-6 fatty acids || id:met-d-Omega_6	Heart failure || id:ebi-a-GCST009541	MR Egger	45	-0.0170023	0.119539	0.88756	NA
Omega-6 fatty acids || id:met-d-Omega_6	Heart failure || id:ebi-a-GCST009541	Weighted median	45	0.0776128	0.0441494	0.0787544	NA
Omega-6 fatty acids || id:met-d-Omega_6	Heart failure || id:ebi-a-GCST009541	Simple mode	45	0.00593375	0.0845648	0.944378	NA
Omega-6 fatty acids || id:met-d-Omega_6	Heart failure || id:ebi-a-GCST009541	Weighted mode	45	0.0713641	0.0497343	0.158384	NA
Omega-6 fatty acids || id:met-d-Omega_6	Coronary heart disease || id:ieu-a-7	MR Egger	52	0.110385	0.178187	0.538408	NA
Omega-6 fatty acids || id:met-d-Omega_6	Coronary heart disease || id:ieu-a-7	Weighted median	52	0.21091	0.0575196	0.000245646	NA
Omega-6 fatty acids || id:met-d-Omega_6	Coronary heart disease || id:ieu-a-7	Simple mode	52	0.299906	0.116014	0.0126382	NA
Omega-6 fatty acids || id:met-d-Omega_6	Coronary heart disease || id:ieu-a-7	Weighted mode	52	0.23298	0.0660596	0.000899482	NA
Ratio of omega-6 fatty acids to total fatty acids || id:met-d-Omega_6_pct	Heart failure || id:ebi-a-GCST009541	MR Egger	40	0.296461	0.109571	0.0101494	NA
Ratio of omega-6 fatty acids to total fatty acids || id:met-d-Omega_6_pct	Heart failure || id:ebi-a-GCST009541	Weighted median	40	-0.0766914	0.0616582	0.213568	NA
Ratio of omega-6 fatty acids to total fatty acids || id:met-d-Omega_6_pct	Heart failure || id:ebi-a-GCST009541	Simple mode	40	-0.128395	0.112895	0.262355	NA
Ratio of omega-6 fatty acids to total fatty acids || id:met-d-Omega_6_pct	Heart failure || id:ebi-a-GCST009541	Weighted mode	40	-0.0970488	0.0642978	0.139265	NA
Ratio of omega-6 fatty acids to total fatty acids || id:met-d-Omega_6_pct	Coronary heart disease || id:ieu-a-7	MR Egger	44	0.196945	0.173424	0.262552	NA
Ratio of omega-6 fatty acids to total fatty acids || id:met-d-Omega_6_pct	Coronary heart disease || id:ieu-a-7	Weighted median	44	-0.235712	0.0728988	0.00122317	NA
Ratio of omega-6 fatty acids to total fatty acids || id:met-d-Omega_6_pct	Coronary heart disease || id:ieu-a-7	Simple mode	44	-0.307167	0.158896	0.059822	NA
Ratio of omega-6 fatty acids to total fatty acids || id:met-d-Omega_6_pct	Coronary heart disease || id:ieu-a-7	Weighted mode	44	-0.193001	0.072341	0.0107181	NA
Phenylalanine || id:met-d-Phe	Heart failure || id:ebi-a-GCST009541	MR Egger	7	0.0884758	0.169224	0.623424	NA
Phenylalanine || id:met-d-Phe	Heart failure || id:ebi-a-GCST009541	Weighted median	7	0.0224406	0.0662404	0.734779	NA
Phenylalanine || id:met-d-Phe	Heart failure || id:ebi-a-GCST009541	Simple mode	7	-0.0663874	0.144647	0.662418	NA
Phenylalanine || id:met-d-Phe	Heart failure || id:ebi-a-GCST009541	Weighted mode	7	0.0233167	0.0647315	0.731033	NA
Phenylalanine || id:met-d-Phe	Coronary heart disease || id:ieu-a-7	MR Egger	8	0.203059	0.205939	0.362201	NA
Phenylalanine || id:met-d-Phe	Coronary heart disease || id:ieu-a-7	Weighted median	8	0.0571359	0.0789128	0.469043	NA
Phenylalanine || id:met-d-Phe	Coronary heart disease || id:ieu-a-7	Simple mode	8	-0.0800278	0.119797	0.525522	NA
Phenylalanine || id:met-d-Phe	Coronary heart disease || id:ieu-a-7	Weighted mode	8	0.0108507	0.0760394	0.890549	NA
Phosphatidylcholines || id:met-d-Phosphatidylc	Heart failure || id:ebi-a-GCST009541	MR Egger	51	0.0111858	0.0812841	0.89111	NA
Phosphatidylcholines || id:met-d-Phosphatidylc	Heart failure || id:ebi-a-GCST009541	Weighted median	51	0.0138237	0.0394429	0.725983	NA
Phosphatidylcholines || id:met-d-Phosphatidylc	Heart failure || id:ebi-a-GCST009541	Simple mode	51	-0.0123002	0.0723079	0.865612	NA
Phosphatidylcholines || id:met-d-Phosphatidylc	Heart failure || id:ebi-a-GCST009541	Weighted mode	51	0.013331	0.0365514	0.71686	NA
Phosphatidylcholines || id:met-d-Phosphatidylc	Coronary heart disease || id:ieu-a-7	MR Egger	55	0.00646871	0.134112	0.961711	NA
Phosphatidylcholines || id:met-d-Phosphatidylc	Coronary heart disease || id:ieu-a-7	Weighted median	55	0.0833819	0.051137	0.102983	NA
Phosphatidylcholines || id:met-d-Phosphatidylc	Coronary heart disease || id:ieu-a-7	Simple mode	55	0.229967	0.120189	0.0610084	NA
Phosphatidylcholines || id:met-d-Phosphatidylc	Coronary heart disease || id:ieu-a-7	Weighted mode	55	0.0939661	0.0528167	0.0808519	NA
Phosphoglycerides || id:met-d-Phosphoglyc	Heart failure || id:ebi-a-GCST009541	MR Egger	52	0.0237716	0.0895591	0.79177	NA
Phosphoglycerides || id:met-d-Phosphoglyc	Heart failure || id:ebi-a-GCST009541	Weighted median	52	0.0179665	0.04274	0.674217	NA
Phosphoglycerides || id:met-d-Phosphoglyc	Heart failure || id:ebi-a-GCST009541	Simple mode	52	-0.0270801	0.0711651	0.705136	NA
Phosphoglycerides || id:met-d-Phosphoglyc	Heart failure || id:ebi-a-GCST009541	Weighted mode	52	0.0245484	0.037418	0.514735	NA
Phosphoglycerides || id:met-d-Phosphoglyc	Coronary heart disease || id:ieu-a-7	MR Egger	53	-0.0135765	0.151574	0.92898	NA
Phosphoglycerides || id:met-d-Phosphoglyc	Coronary heart disease || id:ieu-a-7	Weighted median	53	0.0643236	0.0524854	0.220367	NA
Phosphoglycerides || id:met-d-Phosphoglyc	Coronary heart disease || id:ieu-a-7	Simple mode	53	0.137324	0.106556	0.203187	NA
Phosphoglycerides || id:met-d-Phosphoglyc	Coronary heart disease || id:ieu-a-7	Weighted mode	53	0.0620708	0.0504531	0.224133	NA
Polyunsaturated fatty acids || id:met-d-PUFA	Heart failure || id:ebi-a-GCST009541	MR Egger	48	0.0215696	0.103827	0.836344	NA
Polyunsaturated fatty acids || id:met-d-PUFA	Heart failure || id:ebi-a-GCST009541	Weighted median	48	0.108468	0.0411548	0.00839834	NA
Polyunsaturated fatty acids || id:met-d-PUFA	Heart failure || id:ebi-a-GCST009541	Simple mode	48	0.0775337	0.0658538	0.244979	NA
Polyunsaturated fatty acids || id:met-d-PUFA	Heart failure || id:ebi-a-GCST009541	Weighted mode	48	0.112837	0.0417286	0.00950673	NA
Polyunsaturated fatty acids || id:met-d-PUFA	Coronary heart disease || id:ieu-a-7	MR Egger	53	0.140119	0.157816	0.378781	NA
Polyunsaturated fatty acids || id:met-d-PUFA	Coronary heart disease || id:ieu-a-7	Weighted median	53	0.195602	0.0497843	8.53032e-05	NA
Polyunsaturated fatty acids || id:met-d-PUFA	Coronary heart disease || id:ieu-a-7	Simple mode	53	0.265429	0.0930866	0.00622877	NA
Polyunsaturated fatty acids || id:met-d-PUFA	Coronary heart disease || id:ieu-a-7	Weighted mode	53	0.200508	0.0468411	8.03329e-05	NA
Ratio of polyunsaturated fatty acids to total fatty acids || id:met-d-PUFA_pct	Heart failure || id:ebi-a-GCST009541	MR Egger	37	0.30721	0.10979	0.00830081	NA
Ratio of polyunsaturated fatty acids to total fatty acids || id:met-d-PUFA_pct	Heart failure || id:ebi-a-GCST009541	Weighted median	37	0.121212	0.0599945	0.0433433	NA
Ratio of polyunsaturated fatty acids to total fatty acids || id:met-d-PUFA_pct	Heart failure || id:ebi-a-GCST009541	Simple mode	37	-0.157087	0.131552	0.240243	NA
Ratio of polyunsaturated fatty acids to total fatty acids || id:met-d-PUFA_pct	Heart failure || id:ebi-a-GCST009541	Weighted mode	37	0.0332951	0.0659985	0.616996	NA
Ratio of polyunsaturated fatty acids to total fatty acids || id:met-d-PUFA_pct	Coronary heart disease || id:ieu-a-7	MR Egger	41	0.253231	0.192686	0.196452	NA
Ratio of polyunsaturated fatty acids to total fatty acids || id:met-d-PUFA_pct	Coronary heart disease || id:ieu-a-7	Weighted median	41	0.000917493	0.0777977	0.990591	NA
Ratio of polyunsaturated fatty acids to total fatty acids || id:met-d-PUFA_pct	Coronary heart disease || id:ieu-a-7	Simple mode	41	-0.404955	0.183565	0.0331862	NA
Ratio of polyunsaturated fatty acids to total fatty acids || id:met-d-PUFA_pct	Coronary heart disease || id:ieu-a-7	Weighted mode	41	-0.0187473	0.0794297	0.814619	NA
Remnant cholesterol (non-HDL, non-LDL -cholesterol) || id:met-d-Remnant_C	Heart failure || id:ebi-a-GCST009541	MR Egger	44	0.209282	0.100129	0.0426998	NA
Remnant cholesterol (non-HDL, non-LDL -cholesterol) || id:met-d-Remnant_C	Heart failure || id:ebi-a-GCST009541	Weighted median	44	0.212313	0.0509712	3.10878e-05	NA
Remnant cholesterol (non-HDL, non-LDL -cholesterol) || id:met-d-Remnant_C	Heart failure || id:ebi-a-GCST009541	Simple mode	44	0.0502909	0.116373	0.66779	NA
Remnant cholesterol (non-HDL, non-LDL -cholesterol) || id:met-d-Remnant_C	Heart failure || id:ebi-a-GCST009541	Weighted mode	44	0.300381	0.0782087	0.000398377	NA
Remnant cholesterol (non-HDL, non-LDL -cholesterol) || id:met-d-Remnant_C	Coronary heart disease || id:ieu-a-7	MR Egger	51	0.810341	0.149664	1.84187e-06	NA
Remnant cholesterol (non-HDL, non-LDL -cholesterol) || id:met-d-Remnant_C	Coronary heart disease || id:ieu-a-7	Weighted median	51	0.484358	0.0637267	2.94888e-14	NA
Remnant cholesterol (non-HDL, non-LDL -cholesterol) || id:met-d-Remnant_C	Coronary heart disease || id:ieu-a-7	Simple mode	51	0.464706	0.136195	0.00128511	NA
Remnant cholesterol (non-HDL, non-LDL -cholesterol) || id:met-d-Remnant_C	Coronary heart disease || id:ieu-a-7	Weighted mode	51	0.454363	0.114411	0.000229236	NA
Cholesterol in small HDL || id:met-d-S_HDL_C	Heart failure || id:ebi-a-GCST009541	MR Egger	40	0.0367749	0.0886792	0.680696	NA
Cholesterol in small HDL || id:met-d-S_HDL_C	Heart failure || id:ebi-a-GCST009541	Weighted median	40	0.0618759	0.0470139	0.188133	NA
Cholesterol in small HDL || id:met-d-S_HDL_C	Heart failure || id:ebi-a-GCST009541	Simple mode	40	0.0274813	0.101522	0.788054	NA
Cholesterol in small HDL || id:met-d-S_HDL_C	Heart failure || id:ebi-a-GCST009541	Weighted mode	40	0.0555229	0.0465095	0.239769	NA
Cholesterol in small HDL || id:met-d-S_HDL_C	Coronary heart disease || id:ieu-a-7	MR Egger	45	-0.216776	0.123684	0.086788	NA
Cholesterol in small HDL || id:met-d-S_HDL_C	Coronary heart disease || id:ieu-a-7	Weighted median	45	-0.141135	0.0572445	0.0136832	NA
Cholesterol in small HDL || id:met-d-S_HDL_C	Coronary heart disease || id:ieu-a-7	Simple mode	45	-0.209719	0.100756	0.0432433	NA
Cholesterol in small HDL || id:met-d-S_HDL_C	Coronary heart disease || id:ieu-a-7	Weighted mode	45	-0.152849	0.052734	0.00582714	NA
Cholesteryl esters in small HDL || id:met-d-S_HDL_CE	Heart failure || id:ebi-a-GCST009541	MR Egger	36	-0.015295	0.0830792	0.855028	NA
Cholesteryl esters in small HDL || id:met-d-S_HDL_CE	Heart failure || id:ebi-a-GCST009541	Weighted median	36	0.0499226	0.0437789	0.254147	NA
Cholesteryl esters in small HDL || id:met-d-S_HDL_CE	Heart failure || id:ebi-a-GCST009541	Simple mode	36	0.0135215	0.08847	0.879404	NA
Cholesteryl esters in small HDL || id:met-d-S_HDL_CE	Heart failure || id:ebi-a-GCST009541	Weighted mode	36	0.0239394	0.0380593	0.53343	NA
Cholesteryl esters in small HDL || id:met-d-S_HDL_CE	Coronary heart disease || id:ieu-a-7	MR Egger	41	-0.275541	0.10679	0.0137546	NA
Cholesteryl esters in small HDL || id:met-d-S_HDL_CE	Coronary heart disease || id:ieu-a-7	Weighted median	41	-0.147048	0.0506871	0.00371862	NA
Cholesteryl esters in small HDL || id:met-d-S_HDL_CE	Coronary heart disease || id:ieu-a-7	Simple mode	41	-0.117486	0.0960075	0.228219	NA
Cholesteryl esters in small HDL || id:met-d-S_HDL_CE	Coronary heart disease || id:ieu-a-7	Weighted mode	41	-0.15159	0.0431876	0.00112484	NA
Free cholesterol in small HDL || id:met-d-S_HDL_FC	Heart failure || id:ebi-a-GCST009541	MR Egger	45	0.0347836	0.0885213	0.696305	NA
Free cholesterol in small HDL || id:met-d-S_HDL_FC	Heart failure || id:ebi-a-GCST009541	Weighted median	45	0.0417206	0.0446663	0.350278	NA
Free cholesterol in small HDL || id:met-d-S_HDL_FC	Heart failure || id:ebi-a-GCST009541	Simple mode	45	0.0599786	0.0757286	0.432598	NA
Free cholesterol in small HDL || id:met-d-S_HDL_FC	Heart failure || id:ebi-a-GCST009541	Weighted mode	45	0.0655601	0.0510409	0.205702	NA
Free cholesterol in small HDL || id:met-d-S_HDL_FC	Coronary heart disease || id:ieu-a-7	MR Egger	50	-0.0276878	0.135597	0.839067	NA
Free cholesterol in small HDL || id:met-d-S_HDL_FC	Coronary heart disease || id:ieu-a-7	Weighted median	50	0.00727343	0.0598227	0.903229	NA
Free cholesterol in small HDL || id:met-d-S_HDL_FC	Coronary heart disease || id:ieu-a-7	Simple mode	50	0.142853	0.135327	0.296323	NA
Free cholesterol in small HDL || id:met-d-S_HDL_FC	Coronary heart disease || id:ieu-a-7	Weighted mode	50	-7.34128e-05	0.0690344	0.999156	NA
Total lipids in small HDL || id:met-d-S_HDL_L	Heart failure || id:ebi-a-GCST009541	MR Egger	42	0.0542061	0.0882049	0.542333	NA
Total lipids in small HDL || id:met-d-S_HDL_L	Heart failure || id:ebi-a-GCST009541	Weighted median	42	0.0828175	0.043221	0.0553471	NA
Total lipids in small HDL || id:met-d-S_HDL_L	Heart failure || id:ebi-a-GCST009541	Simple mode	42	0.0797524	0.0775855	0.31001	NA
Total lipids in small HDL || id:met-d-S_HDL_L	Heart failure || id:ebi-a-GCST009541	Weighted mode	42	0.0637342	0.0400824	0.1195	NA
Total lipids in small HDL || id:met-d-S_HDL_L	Coronary heart disease || id:ieu-a-7	MR Egger	44	-0.0507944	0.152298	0.740401	NA
Total lipids in small HDL || id:met-d-S_HDL_L	Coronary heart disease || id:ieu-a-7	Weighted median	44	-0.0582082	0.0525841	0.268313	NA
Total lipids in small HDL || id:met-d-S_HDL_L	Coronary heart disease || id:ieu-a-7	Simple mode	44	-0.0525412	0.100658	0.604365	NA
Total lipids in small HDL || id:met-d-S_HDL_L	Coronary heart disease || id:ieu-a-7	Weighted mode	44	-0.0692827	0.0493327	0.167383	NA
Concentration of small HDL particles || id:met-d-S_HDL_P	Heart failure || id:ebi-a-GCST009541	MR Egger	35	0.0336919	0.0733408	0.648967	NA
Concentration of small HDL particles || id:met-d-S_HDL_P	Heart failure || id:ebi-a-GCST009541	Weighted median	35	0.0715862	0.0433823	0.0989178	NA
Concentration of small HDL particles || id:met-d-S_HDL_P	Heart failure || id:ebi-a-GCST009541	Simple mode	35	0.0483047	0.0925289	0.60502	NA
Concentration of small HDL particles || id:met-d-S_HDL_P	Heart failure || id:ebi-a-GCST009541	Weighted mode	35	0.0605214	0.0429972	0.168338	NA
Concentration of small HDL particles || id:met-d-S_HDL_P	Coronary heart disease || id:ieu-a-7	MR Egger	42	-0.138216	0.120876	0.259646	NA
Concentration of small HDL particles || id:met-d-S_HDL_P	Coronary heart disease || id:ieu-a-7	Weighted median	42	-0.109641	0.0545665	0.0445038	NA
Concentration of small HDL particles || id:met-d-S_HDL_P	Coronary heart disease || id:ieu-a-7	Simple mode	42	-0.157758	0.118551	0.190634	NA
Concentration of small HDL particles || id:met-d-S_HDL_P	Coronary heart disease || id:ieu-a-7	Weighted mode	42	-0.119777	0.0519551	0.0262791	NA
Phospholipids in small HDL || id:met-d-S_HDL_PL	Heart failure || id:ebi-a-GCST009541	MR Egger	47	0.0661969	0.0953437	0.491065	NA
Phospholipids in small HDL || id:met-d-S_HDL_PL	Heart failure || id:ebi-a-GCST009541	Weighted median	47	0.0855872	0.0442336	0.0530035	NA
Phospholipids in small HDL || id:met-d-S_HDL_PL	Heart failure || id:ebi-a-GCST009541	Simple mode	47	0.0284214	0.0774371	0.715283	NA
Phospholipids in small HDL || id:met-d-S_HDL_PL	Heart failure || id:ebi-a-GCST009541	Weighted mode	47	0.0690408	0.0396709	0.0884861	NA
Phospholipids in small HDL || id:met-d-S_HDL_PL	Coronary heart disease || id:ieu-a-7	MR Egger	49	-0.0388393	0.165942	0.81596	NA
Phospholipids in small HDL || id:met-d-S_HDL_PL	Coronary heart disease || id:ieu-a-7	Weighted median	49	-0.0605254	0.0556733	0.276969	NA
Phospholipids in small HDL || id:met-d-S_HDL_PL	Coronary heart disease || id:ieu-a-7	Simple mode	49	-0.0442719	0.097403	0.651501	NA
Phospholipids in small HDL || id:met-d-S_HDL_PL	Coronary heart disease || id:ieu-a-7	Weighted mode	49	-0.07875	0.0470933	0.10099	NA
Triglycerides in small HDL || id:met-d-S_HDL_TG	Heart failure || id:ebi-a-GCST009541	MR Egger	54	-0.084837	0.0845373	0.320245	NA
Triglycerides in small HDL || id:met-d-S_HDL_TG	Heart failure || id:ebi-a-GCST009541	Weighted median	54	0.0813109	0.0464965	0.0803334	NA
Triglycerides in small HDL || id:met-d-S_HDL_TG	Heart failure || id:ebi-a-GCST009541	Simple mode	54	0.0659196	0.086553	0.449669	NA
Triglycerides in small HDL || id:met-d-S_HDL_TG	Heart failure || id:ebi-a-GCST009541	Weighted mode	54	0.0873979	0.052195	0.0999343	NA
Triglycerides in small HDL || id:met-d-S_HDL_TG	Coronary heart disease || id:ieu-a-7	MR Egger	65	0.00177033	0.102231	0.986238	NA
Triglycerides in small HDL || id:met-d-S_HDL_TG	Coronary heart disease || id:ieu-a-7	Weighted median	65	0.220986	0.0474232	3.16403e-06	NA
Triglycerides in small HDL || id:met-d-S_HDL_TG	Coronary heart disease || id:ieu-a-7	Simple mode	65	0.368127	0.127841	0.00541003	NA
Triglycerides in small HDL || id:met-d-S_HDL_TG	Coronary heart disease || id:ieu-a-7	Weighted mode	65	0.193313	0.0477849	0.000143012	NA
Cholesterol in small LDL || id:met-d-S_LDL_C	Heart failure || id:ebi-a-GCST009541	MR Egger	44	0.179147	0.0930098	0.0608767	NA
Cholesterol in small LDL || id:met-d-S_LDL_C	Heart failure || id:ebi-a-GCST009541	Weighted median	44	0.189281	0.0532471	0.000378326	NA
Cholesterol in small LDL || id:met-d-S_LDL_C	Heart failure || id:ebi-a-GCST009541	Simple mode	44	0.062075	0.13257	0.641976	NA
Cholesterol in small LDL || id:met-d-S_LDL_C	Heart failure || id:ebi-a-GCST009541	Weighted mode	44	0.36204	0.0668923	2.59819e-06	NA
Cholesterol in small LDL || id:met-d-S_LDL_C	Coronary heart disease || id:ieu-a-7	MR Egger	49	0.759745	0.159834	1.92686e-05	NA
Cholesterol in small LDL || id:met-d-S_LDL_C	Coronary heart disease || id:ieu-a-7	Weighted median	49	0.637411	0.0655796	2.48641e-22	NA
Cholesterol in small LDL || id:met-d-S_LDL_C	Coronary heart disease || id:ieu-a-7	Simple mode	49	0.676046	0.149646	4.07613e-05	NA
Cholesterol in small LDL || id:met-d-S_LDL_C	Coronary heart disease || id:ieu-a-7	Weighted mode	49	0.812191	0.103743	3.99772e-10	NA
Cholesteryl esters in small LDL || id:met-d-S_LDL_CE	Heart failure || id:ebi-a-GCST009541	MR Egger	44	0.1514	0.0958392	0.121671	NA
Cholesteryl esters in small LDL || id:met-d-S_LDL_CE	Heart failure || id:ebi-a-GCST009541	Weighted median	44	0.183992	0.0491686	0.000182516	NA
Cholesteryl esters in small LDL || id:met-d-S_LDL_CE	Heart failure || id:ebi-a-GCST009541	Simple mode	44	0.0580388	0.12458	0.643656	NA
Cholesteryl esters in small LDL || id:met-d-S_LDL_CE	Heart failure || id:ebi-a-GCST009541	Weighted mode	44	0.340076	0.0740951	3.83201e-05	NA
Cholesteryl esters in small LDL || id:met-d-S_LDL_CE	Coronary heart disease || id:ieu-a-7	MR Egger	48	0.534713	0.178587	0.00441878	NA
Cholesteryl esters in small LDL || id:met-d-S_LDL_CE	Coronary heart disease || id:ieu-a-7	Weighted median	48	0.501309	0.0650079	1.24342e-14	NA
Cholesteryl esters in small LDL || id:met-d-S_LDL_CE	Coronary heart disease || id:ieu-a-7	Simple mode	48	0.414811	0.141781	0.00527785	NA
Cholesteryl esters in small LDL || id:met-d-S_LDL_CE	Coronary heart disease || id:ieu-a-7	Weighted mode	48	0.436555	0.157147	0.00783478	NA
Free cholesterol in small LDL || id:met-d-S_LDL_FC	Heart failure || id:ebi-a-GCST009541	MR Egger	46	0.171991	0.0818154	0.0412946	NA
Free cholesterol in small LDL || id:met-d-S_LDL_FC	Heart failure || id:ebi-a-GCST009541	Weighted median	46	0.123985	0.0522673	0.0176854	NA
Free cholesterol in small LDL || id:met-d-S_LDL_FC	Heart failure || id:ebi-a-GCST009541	Simple mode	46	-0.00375936	0.122322	0.975618	NA
Free cholesterol in small LDL || id:met-d-S_LDL_FC	Heart failure || id:ebi-a-GCST009541	Weighted mode	46	0.131262	0.0975668	0.185251	NA
Free cholesterol in small LDL || id:met-d-S_LDL_FC	Coronary heart disease || id:ieu-a-7	MR Egger	51	0.642091	0.134007	1.57552e-05	NA
Free cholesterol in small LDL || id:met-d-S_LDL_FC	Coronary heart disease || id:ieu-a-7	Weighted median	51	0.594401	0.0710774	6.12845e-17	NA
Free cholesterol in small LDL || id:met-d-S_LDL_FC	Coronary heart disease || id:ieu-a-7	Simple mode	51	0.553787	0.127178	6.60706e-05	NA
Free cholesterol in small LDL || id:met-d-S_LDL_FC	Coronary heart disease || id:ieu-a-7	Weighted mode	51	0.721499	0.0834615	1.70222e-11	NA
Total lipids in small LDL || id:met-d-S_LDL_L	Heart failure || id:ebi-a-GCST009541	MR Egger	43	0.0955606	0.0899924	0.294508	NA
Total lipids in small LDL || id:met-d-S_LDL_L	Heart failure || id:ebi-a-GCST009541	Weighted median	43	0.183022	0.0520513	0.000437797	NA
Total lipids in small LDL || id:met-d-S_LDL_L	Heart failure || id:ebi-a-GCST009541	Simple mode	43	0.0368139	0.127826	0.774763	NA
Total lipids in small LDL || id:met-d-S_LDL_L	Heart failure || id:ebi-a-GCST009541	Weighted mode	43	0.378784	0.0645468	6.14211e-07	NA
Total lipids in small LDL || id:met-d-S_LDL_L	Coronary heart disease || id:ieu-a-7	MR Egger	47	0.558909	0.16451	0.00143249	NA
Total lipids in small LDL || id:met-d-S_LDL_L	Coronary heart disease || id:ieu-a-7	Weighted median	47	0.632617	0.0667975	2.78029e-21	NA
Total lipids in small LDL || id:met-d-S_LDL_L	Coronary heart disease || id:ieu-a-7	Simple mode	47	0.446127	0.161602	0.00825763	NA
Total lipids in small LDL || id:met-d-S_LDL_L	Coronary heart disease || id:ieu-a-7	Weighted mode	47	0.758814	0.108231	8.77007e-09	NA
Concentration of small LDL particles || id:met-d-S_LDL_P	Heart failure || id:ebi-a-GCST009541	MR Egger	47	0.0891338	0.0921833	0.338752	NA
Concentration of small LDL particles || id:met-d-S_LDL_P	Heart failure || id:ebi-a-GCST009541	Weighted median	47	0.224742	0.0508688	9.9586e-06	NA
Concentration of small LDL particles || id:met-d-S_LDL_P	Heart failure || id:ebi-a-GCST009541	Simple mode	47	0.420452	0.13411	0.00299052	NA
Concentration of small LDL particles || id:met-d-S_LDL_P	Heart failure || id:ebi-a-GCST009541	Weighted mode	47	0.374739	0.0779578	1.67517e-05	NA
Concentration of small LDL particles || id:met-d-S_LDL_P	Coronary heart disease || id:ieu-a-7	MR Egger	52	0.550913	0.15887	0.00108866	NA
Concentration of small LDL particles || id:met-d-S_LDL_P	Coronary heart disease || id:ieu-a-7	Weighted median	52	0.556838	0.0596712	1.04118e-20	NA
Concentration of small LDL particles || id:met-d-S_LDL_P	Coronary heart disease || id:ieu-a-7	Simple mode	52	0.494819	0.148817	0.00164339	NA
Concentration of small LDL particles || id:met-d-S_LDL_P	Coronary heart disease || id:ieu-a-7	Weighted mode	52	0.549813	0.158175	0.0010487	NA
Phospholipids in small LDL || id:met-d-S_LDL_PL	Heart failure || id:ebi-a-GCST009541	MR Egger	46	0.167077	0.0657108	0.0145969	NA
Phospholipids in small LDL || id:met-d-S_LDL_PL	Heart failure || id:ebi-a-GCST009541	Weighted median	46	0.142588	0.0532889	0.00745621	NA
Phospholipids in small LDL || id:met-d-S_LDL_PL	Heart failure || id:ebi-a-GCST009541	Simple mode	46	0.0598485	0.153123	0.697751	NA
Phospholipids in small LDL || id:met-d-S_LDL_PL	Heart failure || id:ebi-a-GCST009541	Weighted mode	46	0.357581	0.104323	0.00131206	NA
Phospholipids in small LDL || id:met-d-S_LDL_PL	Coronary heart disease || id:ieu-a-7	MR Egger	47	0.666819	0.0966766	1.44662e-08	NA
Phospholipids in small LDL || id:met-d-S_LDL_PL	Coronary heart disease || id:ieu-a-7	Weighted median	47	0.531137	0.0616595	7.05375e-18	NA
Phospholipids in small LDL || id:met-d-S_LDL_PL	Coronary heart disease || id:ieu-a-7	Simple mode	47	0.532725	0.144344	0.000590821	NA
Phospholipids in small LDL || id:met-d-S_LDL_PL	Coronary heart disease || id:ieu-a-7	Weighted mode	47	0.707847	0.0730047	1.07672e-12	NA
Triglycerides in small LDL || id:met-d-S_LDL_TG	Heart failure || id:ebi-a-GCST009541	MR Egger	50	-0.21148	0.0843571	0.0156165	NA
Triglycerides in small LDL || id:met-d-S_LDL_TG	Heart failure || id:ebi-a-GCST009541	Weighted median	50	0.0281482	0.0453273	0.534601	NA
Triglycerides in small LDL || id:met-d-S_LDL_TG	Heart failure || id:ebi-a-GCST009541	Simple mode	50	0.169465	0.0928449	0.0740625	NA
Triglycerides in small LDL || id:met-d-S_LDL_TG	Heart failure || id:ebi-a-GCST009541	Weighted mode	50	0.0755959	0.0535867	0.164645	NA
Triglycerides in small LDL || id:met-d-S_LDL_TG	Coronary heart disease || id:ieu-a-7	MR Egger	60	-0.0914467	0.117587	0.43991	NA
Triglycerides in small LDL || id:met-d-S_LDL_TG	Coronary heart disease || id:ieu-a-7	Weighted median	60	0.22567	0.0451562	5.80632e-07	NA
Triglycerides in small LDL || id:met-d-S_LDL_TG	Coronary heart disease || id:ieu-a-7	Simple mode	60	0.209257	0.0806389	0.011916	NA
Triglycerides in small LDL || id:met-d-S_LDL_TG	Coronary heart disease || id:ieu-a-7	Weighted mode	60	0.17332	0.0391376	4.17031e-05	NA
Cholesterol in small VLDL || id:met-d-S_VLDL_C	Heart failure || id:ebi-a-GCST009541	MR Egger	54	0.139978	0.0835239	0.0997615	NA
Cholesterol in small VLDL || id:met-d-S_VLDL_C	Heart failure || id:ebi-a-GCST009541	Weighted median	54	0.234537	0.044931	1.78977e-07	NA
Cholesterol in small VLDL || id:met-d-S_VLDL_C	Heart failure || id:ebi-a-GCST009541	Simple mode	54	0.200271	0.0897027	0.0298229	NA
Cholesterol in small VLDL || id:met-d-S_VLDL_C	Heart failure || id:ebi-a-GCST009541	Weighted mode	54	0.25133	0.0640802	0.000254046	NA
Cholesterol in small VLDL || id:met-d-S_VLDL_C	Coronary heart disease || id:ieu-a-7	MR Egger	63	0.488697	0.125032	0.000235508	NA
Cholesterol in small VLDL || id:met-d-S_VLDL_C	Coronary heart disease || id:ieu-a-7	Weighted median	63	0.37496	0.0558101	1.83592e-11	NA
Cholesterol in small VLDL || id:met-d-S_VLDL_C	Coronary heart disease || id:ieu-a-7	Simple mode	63	0.335046	0.121399	0.00759333	NA
Cholesterol in small VLDL || id:met-d-S_VLDL_C	Coronary heart disease || id:ieu-a-7	Weighted mode	63	0.299075	0.0585056	3.29747e-06	NA
Cholesteryl esters in small VLDL || id:met-d-S_VLDL_CE	Heart failure || id:ebi-a-GCST009541	MR Egger	59	0.144707	0.0820857	0.0832823	NA
Cholesteryl esters in small VLDL || id:met-d-S_VLDL_CE	Heart failure || id:ebi-a-GCST009541	Weighted median	59	0.207822	0.0445239	3.04672e-06	NA
Cholesteryl esters in small VLDL || id:met-d-S_VLDL_CE	Heart failure || id:ebi-a-GCST009541	Simple mode	59	0.173667	0.0886401	0.0548972	NA
Cholesteryl esters in small VLDL || id:met-d-S_VLDL_CE	Heart failure || id:ebi-a-GCST009541	Weighted mode	59	0.21953	0.0517932	8.16661e-05	NA
Cholesteryl esters in small VLDL || id:met-d-S_VLDL_CE	Coronary heart disease || id:ieu-a-7	MR Egger	69	0.397069	0.114306	0.000904296	NA
Cholesteryl esters in small VLDL || id:met-d-S_VLDL_CE	Coronary heart disease || id:ieu-a-7	Weighted median	69	0.33194	0.0515109	1.16301e-10	NA
Cholesteryl esters in small VLDL || id:met-d-S_VLDL_CE	Coronary heart disease || id:ieu-a-7	Simple mode	69	0.339937	0.129835	0.0108867	NA
Cholesteryl esters in small VLDL || id:met-d-S_VLDL_CE	Coronary heart disease || id:ieu-a-7	Weighted mode	69	0.277341	0.0472382	1.42622e-07	NA
Free cholesterol in small VLDL || id:met-d-S_VLDL_FC	Heart failure || id:ebi-a-GCST009541	MR Egger	48	0.132676	0.0952805	0.170473	NA
Free cholesterol in small VLDL || id:met-d-S_VLDL_FC	Heart failure || id:ebi-a-GCST009541	Weighted median	48	0.288313	0.0493364	5.10171e-09	NA
Free cholesterol in small VLDL || id:met-d-S_VLDL_FC	Heart failure || id:ebi-a-GCST009541	Simple mode	48	0.375448	0.10279	0.000651698	NA
Free cholesterol in small VLDL || id:met-d-S_VLDL_FC	Heart failure || id:ebi-a-GCST009541	Weighted mode	48	0.341403	0.0689034	9.79948e-06	NA
Free cholesterol in small VLDL || id:met-d-S_VLDL_FC	Coronary heart disease || id:ieu-a-7	MR Egger	55	0.64586	0.146696	5.21408e-05	NA
Free cholesterol in small VLDL || id:met-d-S_VLDL_FC	Coronary heart disease || id:ieu-a-7	Weighted median	55	0.473505	0.0616142	1.52996e-14	NA
Free cholesterol in small VLDL || id:met-d-S_VLDL_FC	Coronary heart disease || id:ieu-a-7	Simple mode	55	0.454431	0.160969	0.00664646	NA
Free cholesterol in small VLDL || id:met-d-S_VLDL_FC	Coronary heart disease || id:ieu-a-7	Weighted mode	55	0.402207	0.105722	0.00036427	NA
Total lipids in small VLDL || id:met-d-S_VLDL_L	Heart failure || id:ebi-a-GCST009541	MR Egger	54	0.0849437	0.083696	0.314849	NA
Total lipids in small VLDL || id:met-d-S_VLDL_L	Heart failure || id:ebi-a-GCST009541	Weighted median	54	0.146084	0.0424998	0.00058756	NA
Total lipids in small VLDL || id:met-d-S_VLDL_L	Heart failure || id:ebi-a-GCST009541	Simple mode	54	0.071176	0.0852944	0.407759	NA
Total lipids in small VLDL || id:met-d-S_VLDL_L	Heart failure || id:ebi-a-GCST009541	Weighted mode	54	0.175065	0.0572955	0.00351374	NA
Total lipids in small VLDL || id:met-d-S_VLDL_L	Coronary heart disease || id:ieu-a-7	MR Egger	65	0.139084	0.11515	0.231616	NA
Total lipids in small VLDL || id:met-d-S_VLDL_L	Coronary heart disease || id:ieu-a-7	Weighted median	65	0.256547	0.0501494	3.12668e-07	NA
Total lipids in small VLDL || id:met-d-S_VLDL_L	Coronary heart disease || id:ieu-a-7	Simple mode	65	0.331719	0.0986113	0.00130201	NA
Total lipids in small VLDL || id:met-d-S_VLDL_L	Coronary heart disease || id:ieu-a-7	Weighted mode	65	0.230892	0.0449251	2.80417e-06	NA
Concentration of small VLDL particles || id:met-d-S_VLDL_P	Heart failure || id:ebi-a-GCST009541	MR Egger	54	0.0700266	0.0830716	0.403108	NA
Concentration of small VLDL particles || id:met-d-S_VLDL_P	Heart failure || id:ebi-a-GCST009541	Weighted median	54	0.149467	0.0397593	0.000170395	NA
Concentration of small VLDL particles || id:met-d-S_VLDL_P	Heart failure || id:ebi-a-GCST009541	Simple mode	54	0.0992847	0.0765063	0.199999	NA
Concentration of small VLDL particles || id:met-d-S_VLDL_P	Heart failure || id:ebi-a-GCST009541	Weighted mode	54	0.159943	0.0526539	0.00369544	NA
Concentration of small VLDL particles || id:met-d-S_VLDL_P	Coronary heart disease || id:ieu-a-7	MR Egger	66	0.119861	0.110684	0.282914	NA
Concentration of small VLDL particles || id:met-d-S_VLDL_P	Coronary heart disease || id:ieu-a-7	Weighted median	66	0.24681	0.0468687	1.3943e-07	NA
Concentration of small VLDL particles || id:met-d-S_VLDL_P	Coronary heart disease || id:ieu-a-7	Simple mode	66	0.310849	0.0936498	0.00148227	NA
Concentration of small VLDL particles || id:met-d-S_VLDL_P	Coronary heart disease || id:ieu-a-7	Weighted mode	66	0.208491	0.0405425	2.69415e-06	NA
Phospholipids in small VLDL || id:met-d-S_VLDL_PL	Heart failure || id:ebi-a-GCST009541	MR Egger	58	0.169632	0.0883643	0.0599976	NA
Phospholipids in small VLDL || id:met-d-S_VLDL_PL	Heart failure || id:ebi-a-GCST009541	Weighted median	58	0.249246	0.0462909	7.27093e-08	NA
Phospholipids in small VLDL || id:met-d-S_VLDL_PL	Heart failure || id:ebi-a-GCST009541	Simple mode	58	0.213138	0.0936604	0.0266448	NA
Phospholipids in small VLDL || id:met-d-S_VLDL_PL	Heart failure || id:ebi-a-GCST009541	Weighted mode	58	0.278597	0.0688617	0.000158713	NA
Phospholipids in small VLDL || id:met-d-S_VLDL_PL	Coronary heart disease || id:ieu-a-7	MR Egger	65	0.40433	0.131806	0.00317872	NA
Phospholipids in small VLDL || id:met-d-S_VLDL_PL	Coronary heart disease || id:ieu-a-7	Weighted median	65	0.34693	0.052278	3.21781e-11	NA
Phospholipids in small VLDL || id:met-d-S_VLDL_PL	Coronary heart disease || id:ieu-a-7	Simple mode	65	0.317794	0.106326	0.00396896	NA
Phospholipids in small VLDL || id:met-d-S_VLDL_PL	Coronary heart disease || id:ieu-a-7	Weighted mode	65	0.306658	0.0564671	9.27314e-07	NA
Triglycerides in small VLDL || id:met-d-S_VLDL_TG	Heart failure || id:ebi-a-GCST009541	MR Egger	59	-0.14542	0.0770378	0.0641692	NA
Triglycerides in small VLDL || id:met-d-S_VLDL_TG	Heart failure || id:ebi-a-GCST009541	Weighted median	59	0.0357002	0.0457452	0.435146	NA
Triglycerides in small VLDL || id:met-d-S_VLDL_TG	Heart failure || id:ebi-a-GCST009541	Simple mode	59	0.141155	0.0979156	0.154793	NA
Triglycerides in small VLDL || id:met-d-S_VLDL_TG	Heart failure || id:ebi-a-GCST009541	Weighted mode	59	0.0341072	0.0573373	0.554256	NA
Triglycerides in small VLDL || id:met-d-S_VLDL_TG	Coronary heart disease || id:ieu-a-7	MR Egger	67	-0.00243595	0.0968459	0.98001	NA
Triglycerides in small VLDL || id:met-d-S_VLDL_TG	Coronary heart disease || id:ieu-a-7	Weighted median	67	0.205758	0.043646	2.42605e-06	NA
Triglycerides in small VLDL || id:met-d-S_VLDL_TG	Coronary heart disease || id:ieu-a-7	Simple mode	67	0.275832	0.118622	0.0231402	NA
Triglycerides in small VLDL || id:met-d-S_VLDL_TG	Coronary heart disease || id:ieu-a-7	Weighted mode	67	0.16525	0.0380189	4.88747e-05	NA
Saturated fatty acids || id:met-d-SFA	Heart failure || id:ebi-a-GCST009541	MR Egger	43	-0.162058	0.108237	0.141987	NA
Saturated fatty acids || id:met-d-SFA	Heart failure || id:ebi-a-GCST009541	Weighted median	43	0.079032	0.047579	0.0966994	NA
Saturated fatty acids || id:met-d-SFA	Heart failure || id:ebi-a-GCST009541	Simple mode	43	0.161174	0.0881424	0.0745716	NA
Saturated fatty acids || id:met-d-SFA	Heart failure || id:ebi-a-GCST009541	Weighted mode	43	0.103118	0.0487853	0.0405214	NA
Saturated fatty acids || id:met-d-SFA	Coronary heart disease || id:ieu-a-7	MR Egger	49	-0.1867	0.174003	0.288762	NA
Saturated fatty acids || id:met-d-SFA	Coronary heart disease || id:ieu-a-7	Weighted median	49	0.130805	0.0580728	0.0242954	NA
Saturated fatty acids || id:met-d-SFA	Coronary heart disease || id:ieu-a-7	Simple mode	49	0.200054	0.110363	0.0761348	NA
Saturated fatty acids || id:met-d-SFA	Coronary heart disease || id:ieu-a-7	Weighted mode	49	0.158192	0.0580889	0.00898601	NA
Ratio of saturated fatty acids to total fatty acids || id:met-d-SFA_pct	Heart failure || id:ebi-a-GCST009541	MR Egger	23	-0.417258	0.34953	0.24588	NA
Ratio of saturated fatty acids to total fatty acids || id:met-d-SFA_pct	Heart failure || id:ebi-a-GCST009541	Weighted median	23	0.108118	0.0763777	0.156901	NA
Ratio of saturated fatty acids to total fatty acids || id:met-d-SFA_pct	Heart failure || id:ebi-a-GCST009541	Simple mode	23	0.0353681	0.12477	0.77947	NA
Ratio of saturated fatty acids to total fatty acids || id:met-d-SFA_pct	Heart failure || id:ebi-a-GCST009541	Weighted mode	23	0.100523	0.103443	0.341726	NA
Ratio of saturated fatty acids to total fatty acids || id:met-d-SFA_pct	Coronary heart disease || id:ieu-a-7	MR Egger	25	-0.144403	0.492557	0.77202	NA
Ratio of saturated fatty acids to total fatty acids || id:met-d-SFA_pct	Coronary heart disease || id:ieu-a-7	Weighted median	25	0.208155	0.0922311	0.0240156	NA
Ratio of saturated fatty acids to total fatty acids || id:met-d-SFA_pct	Coronary heart disease || id:ieu-a-7	Simple mode	25	0.312841	0.149993	0.0478104	NA
Ratio of saturated fatty acids to total fatty acids || id:met-d-SFA_pct	Coronary heart disease || id:ieu-a-7	Weighted mode	25	0.252888	0.100611	0.0190707	NA
Sphingomyelins || id:met-d-Sphingomyelins	Heart failure || id:ebi-a-GCST009541	MR Egger	58	0.101318	0.101093	0.320548	NA
Sphingomyelins || id:met-d-Sphingomyelins	Heart failure || id:ebi-a-GCST009541	Weighted median	58	0.0476692	0.04522	0.291808	NA
Sphingomyelins || id:met-d-Sphingomyelins	Heart failure || id:ebi-a-GCST009541	Simple mode	58	0.000529884	0.0929524	0.995472	NA
Sphingomyelins || id:met-d-Sphingomyelins	Heart failure || id:ebi-a-GCST009541	Weighted mode	58	0.0790237	0.0533853	0.144312	NA
Sphingomyelins || id:met-d-Sphingomyelins	Coronary heart disease || id:ieu-a-7	MR Egger	60	0.320751	0.164067	0.0554083	NA
Sphingomyelins || id:met-d-Sphingomyelins	Coronary heart disease || id:ieu-a-7	Weighted median	60	0.181383	0.059102	0.00214786	NA
Sphingomyelins || id:met-d-Sphingomyelins	Coronary heart disease || id:ieu-a-7	Simple mode	60	0.379845	0.151821	0.0151443	NA
Sphingomyelins || id:met-d-Sphingomyelins	Coronary heart disease || id:ieu-a-7	Weighted mode	60	0.167083	0.0683309	0.0174808	NA
Ratio of triglycerides to phosphoglycerides || id:met-d-TG_by_PG	Heart failure || id:ebi-a-GCST009541	MR Egger	63	-0.17149	0.0809912	0.0383111	NA
Ratio of triglycerides to phosphoglycerides || id:met-d-TG_by_PG	Heart failure || id:ebi-a-GCST009541	Weighted median	63	0.000252576	0.0536065	0.996241	NA
Ratio of triglycerides to phosphoglycerides || id:met-d-TG_by_PG	Heart failure || id:ebi-a-GCST009541	Simple mode	63	0.0843527	0.135136	0.534782	NA
Ratio of triglycerides to phosphoglycerides || id:met-d-TG_by_PG	Heart failure || id:ebi-a-GCST009541	Weighted mode	63	0.101828	0.115319	0.380642	NA
Ratio of triglycerides to phosphoglycerides || id:met-d-TG_by_PG	Coronary heart disease || id:ieu-a-7	MR Egger	73	-0.0102141	0.101246	0.919927	NA
Ratio of triglycerides to phosphoglycerides || id:met-d-TG_by_PG	Coronary heart disease || id:ieu-a-7	Weighted median	73	0.241334	0.0517136	3.06028e-06	NA
Ratio of triglycerides to phosphoglycerides || id:met-d-TG_by_PG	Coronary heart disease || id:ieu-a-7	Simple mode	73	0.318242	0.132142	0.0185874	NA
Ratio of triglycerides to phosphoglycerides || id:met-d-TG_by_PG	Coronary heart disease || id:ieu-a-7	Weighted mode	73	0.245525	0.0521986	1.2008e-05	NA
Total cholesterol || id:met-d-Total_C	Heart failure || id:ebi-a-GCST009541	MR Egger	53	0.259986	0.0985009	0.0109891	NA
Total cholesterol || id:met-d-Total_C	Heart failure || id:ebi-a-GCST009541	Weighted median	53	0.0602823	0.0489811	0.218425	NA
Total cholesterol || id:met-d-Total_C	Heart failure || id:ebi-a-GCST009541	Simple mode	53	-0.0101047	0.106814	0.924995	NA
Total cholesterol || id:met-d-Total_C	Heart failure || id:ebi-a-GCST009541	Weighted mode	53	0.0533665	0.0872588	0.543475	NA
Total cholesterol || id:met-d-Total_C	Coronary heart disease || id:ieu-a-7	MR Egger	58	0.835183	0.170673	8.76161e-06	NA
Total cholesterol || id:met-d-Total_C	Coronary heart disease || id:ieu-a-7	Weighted median	58	0.41644	0.0661426	3.05246e-10	NA
Total cholesterol || id:met-d-Total_C	Coronary heart disease || id:ieu-a-7	Simple mode	58	0.381361	0.13928	0.00823057	NA
Total cholesterol || id:met-d-Total_C	Coronary heart disease || id:ieu-a-7	Weighted mode	58	0.40255	0.116381	0.00103324	NA
Total esterified cholesterol || id:met-d-Total_CE	Heart failure || id:ebi-a-GCST009541	MR Egger	54	0.259218	0.104942	0.0168252	NA
Total esterified cholesterol || id:met-d-Total_CE	Heart failure || id:ebi-a-GCST009541	Weighted median	54	0.0578828	0.0501776	0.24868	NA
Total esterified cholesterol || id:met-d-Total_CE	Heart failure || id:ebi-a-GCST009541	Simple mode	54	-0.0383546	0.106667	0.720595	NA
Total esterified cholesterol || id:met-d-Total_CE	Heart failure || id:ebi-a-GCST009541	Weighted mode	54	0.040772	0.0918585	0.658953	NA
Total esterified cholesterol || id:met-d-Total_CE	Coronary heart disease || id:ieu-a-7	MR Egger	60	0.778176	0.174119	3.69816e-05	NA
Total esterified cholesterol || id:met-d-Total_CE	Coronary heart disease || id:ieu-a-7	Weighted median	60	0.384185	0.0653229	4.07004e-09	NA
Total esterified cholesterol || id:met-d-Total_CE	Coronary heart disease || id:ieu-a-7	Simple mode	60	0.346641	0.135661	0.0132114	NA
Total esterified cholesterol || id:met-d-Total_CE	Coronary heart disease || id:ieu-a-7	Weighted mode	60	0.378593	0.113645	0.00149523	NA
Total fatty acids || id:met-d-Total_FA	Heart failure || id:ebi-a-GCST009541	MR Egger	45	-0.164616	0.102611	0.115975	NA
Total fatty acids || id:met-d-Total_FA	Heart failure || id:ebi-a-GCST009541	Weighted median	45	0.0619036	0.046653	0.184544	NA
Total fatty acids || id:met-d-Total_FA	Heart failure || id:ebi-a-GCST009541	Simple mode	45	0.0616565	0.0812021	0.451724	NA
Total fatty acids || id:met-d-Total_FA	Heart failure || id:ebi-a-GCST009541	Weighted mode	45	0.0816478	0.0442888	0.0719931	NA
Total fatty acids || id:met-d-Total_FA	Coronary heart disease || id:ieu-a-7	MR Egger	55	-0.0922228	0.142394	0.520002	NA
Total fatty acids || id:met-d-Total_FA	Coronary heart disease || id:ieu-a-7	Weighted median	55	0.141912	0.0526689	0.00705128	NA
Total fatty acids || id:met-d-Total_FA	Coronary heart disease || id:ieu-a-7	Simple mode	55	0.14178	0.0972765	0.150771	NA
Total fatty acids || id:met-d-Total_FA	Coronary heart disease || id:ieu-a-7	Weighted mode	55	0.164853	0.047155	0.000952541	NA
Total free cholesterol || id:met-d-Total_FC	Heart failure || id:ebi-a-GCST009541	MR Egger	50	0.259512	0.0937156	0.00796581	NA
Total free cholesterol || id:met-d-Total_FC	Heart failure || id:ebi-a-GCST009541	Weighted median	50	0.103027	0.0488918	0.0350956	NA
Total free cholesterol || id:met-d-Total_FC	Heart failure || id:ebi-a-GCST009541	Simple mode	50	0.0256877	0.114927	0.824065	NA
Total free cholesterol || id:met-d-Total_FC	Heart failure || id:ebi-a-GCST009541	Weighted mode	50	0.113704	0.0843707	0.183962	NA
Total free cholesterol || id:met-d-Total_FC	Coronary heart disease || id:ieu-a-7	MR Egger	53	0.780837	0.153546	5.3111e-06	NA
Total free cholesterol || id:met-d-Total_FC	Coronary heart disease || id:ieu-a-7	Weighted median	53	0.46083	0.0651333	1.49258e-12	NA
Total free cholesterol || id:met-d-Total_FC	Coronary heart disease || id:ieu-a-7	Simple mode	53	0.400959	0.131478	0.00359999	NA
Total free cholesterol || id:met-d-Total_FC	Coronary heart disease || id:ieu-a-7	Weighted mode	53	0.38235	0.147823	0.0125326	NA
Total triglycerides || id:met-d-Total_TG	Heart failure || id:ebi-a-GCST009541	MR Egger	49	-0.28739	0.087022	0.00183657	NA
Total triglycerides || id:met-d-Total_TG	Heart failure || id:ebi-a-GCST009541	Weighted median	49	-0.0219127	0.0601449	0.71561	NA
Total triglycerides || id:met-d-Total_TG	Heart failure || id:ebi-a-GCST009541	Simple mode	49	0.110975	0.159252	0.489258	NA
Total triglycerides || id:met-d-Total_TG	Heart failure || id:ebi-a-GCST009541	Weighted mode	49	0.0665768	0.142493	0.64245	NA
Total triglycerides || id:met-d-Total_TG	Coronary heart disease || id:ieu-a-7	MR Egger	62	-0.0669163	0.109398	0.543062	NA
Total triglycerides || id:met-d-Total_TG	Coronary heart disease || id:ieu-a-7	Weighted median	62	0.226337	0.0488868	3.66008e-06	NA
Total triglycerides || id:met-d-Total_TG	Coronary heart disease || id:ieu-a-7	Simple mode	62	0.285423	0.128415	0.0299559	NA
Total triglycerides || id:met-d-Total_TG	Coronary heart disease || id:ieu-a-7	Weighted mode	62	0.202848	0.0447203	2.74294e-05	NA
Tyrosine || id:met-d-Tyr	Heart failure || id:ebi-a-GCST009541	MR Egger	29	0.0738473	0.0953878	0.445551	NA
Tyrosine || id:met-d-Tyr	Heart failure || id:ebi-a-GCST009541	Weighted median	29	0.0550086	0.0549684	0.316957	NA
Tyrosine || id:met-d-Tyr	Heart failure || id:ebi-a-GCST009541	Simple mode	29	0.210498	0.158873	0.1959	NA
Tyrosine || id:met-d-Tyr	Heart failure || id:ebi-a-GCST009541	Weighted mode	29	0.0767872	0.0632469	0.234856	NA
Tyrosine || id:met-d-Tyr	Coronary heart disease || id:ieu-a-7	MR Egger	32	-0.0146325	0.117325	0.901579	NA
Tyrosine || id:met-d-Tyr	Coronary heart disease || id:ieu-a-7	Weighted median	32	-0.055142	0.0683244	0.419631	NA
Tyrosine || id:met-d-Tyr	Coronary heart disease || id:ieu-a-7	Simple mode	32	0.0392845	0.175091	0.823945	NA
Tyrosine || id:met-d-Tyr	Coronary heart disease || id:ieu-a-7	Weighted mode	32	-0.0654815	0.0689383	0.349532	NA
Degree of unsaturation || id:met-d-Unsaturation	Heart failure || id:ebi-a-GCST009541	MR Egger	38	0.0765578	0.0580141	0.195286	NA
Degree of unsaturation || id:met-d-Unsaturation	Heart failure || id:ebi-a-GCST009541	Weighted median	38	0.0505759	0.0230815	0.0284381	NA
Degree of unsaturation || id:met-d-Unsaturation	Heart failure || id:ebi-a-GCST009541	Simple mode	38	-0.105597	0.110825	0.346861	NA
Degree of unsaturation || id:met-d-Unsaturation	Heart failure || id:ebi-a-GCST009541	Weighted mode	38	0.0448639	0.0222875	0.0514377	NA
Degree of unsaturation || id:met-d-Unsaturation	Coronary heart disease || id:ieu-a-7	MR Egger	43	0.0997038	0.111695	0.377259	NA
Degree of unsaturation || id:met-d-Unsaturation	Coronary heart disease || id:ieu-a-7	Weighted median	43	0.0588721	0.0289568	0.0420422	NA
Degree of unsaturation || id:met-d-Unsaturation	Coronary heart disease || id:ieu-a-7	Simple mode	43	-0.0416522	0.159932	0.795799	NA
Degree of unsaturation || id:met-d-Unsaturation	Coronary heart disease || id:ieu-a-7	Weighted mode	43	0.047778	0.0294054	0.111686	NA
Valine || id:met-d-Val	Heart failure || id:ebi-a-GCST009541	MR Egger	15	-0.0957579	0.0895758	0.304511	NA
Valine || id:met-d-Val	Heart failure || id:ebi-a-GCST009541	Weighted median	15	-0.0449457	0.0668626	0.501451	NA
Valine || id:met-d-Val	Heart failure || id:ebi-a-GCST009541	Simple mode	15	-0.0518396	0.126934	0.689158	NA
Valine || id:met-d-Val	Heart failure || id:ebi-a-GCST009541	Weighted mode	15	-0.0419169	0.0650259	0.529596	NA
Valine || id:met-d-Val	Coronary heart disease || id:ieu-a-7	MR Egger	18	-0.128909	0.160152	0.432664	NA
Valine || id:met-d-Val	Coronary heart disease || id:ieu-a-7	Weighted median	18	-0.0350499	0.0767074	0.647721	NA
Valine || id:met-d-Val	Coronary heart disease || id:ieu-a-7	Simple mode	18	-0.0524948	0.133936	0.699973	NA
Valine || id:met-d-Val	Coronary heart disease || id:ieu-a-7	Weighted mode	18	-0.0295172	0.0778298	0.709195	NA
VLDL cholesterol || id:met-d-VLDL_C	Heart failure || id:ebi-a-GCST009541	MR Egger	48	0.0949341	0.104976	0.370528	NA
VLDL cholesterol || id:met-d-VLDL_C	Heart failure || id:ebi-a-GCST009541	Weighted median	48	0.256594	0.0461681	2.73173e-08	NA
VLDL cholesterol || id:met-d-VLDL_C	Heart failure || id:ebi-a-GCST009541	Simple mode	48	0.241209	0.0887319	0.00915891	NA
VLDL cholesterol || id:met-d-VLDL_C	Heart failure || id:ebi-a-GCST009541	Weighted mode	48	0.276648	0.0599231	3.03406e-05	NA
VLDL cholesterol || id:met-d-VLDL_C	Coronary heart disease || id:ieu-a-7	MR Egger	54	0.316259	0.147204	0.0363574	NA
VLDL cholesterol || id:met-d-VLDL_C	Coronary heart disease || id:ieu-a-7	Weighted median	54	0.33867	0.0522584	9.13099e-11	NA
VLDL cholesterol || id:met-d-VLDL_C	Coronary heart disease || id:ieu-a-7	Simple mode	54	0.323683	0.0949385	0.00125163	NA
VLDL cholesterol || id:met-d-VLDL_C	Coronary heart disease || id:ieu-a-7	Weighted mode	54	0.313649	0.0497847	6.00771e-08	NA
Average diameter for VLDL particles || id:met-d-VLDL_size	Heart failure || id:ebi-a-GCST009541	MR Egger	58	-0.226493	0.0614204	0.000513084	NA
Average diameter for VLDL particles || id:met-d-VLDL_size	Heart failure || id:ebi-a-GCST009541	Weighted median	58	-0.0188495	0.0469375	0.687988	NA
Average diameter for VLDL particles || id:met-d-VLDL_size	Heart failure || id:ebi-a-GCST009541	Simple mode	58	-0.0312437	0.144361	0.829428	NA
Average diameter for VLDL particles || id:met-d-VLDL_size	Heart failure || id:ebi-a-GCST009541	Weighted mode	58	0.000797167	0.0814085	0.992221	NA
Average diameter for VLDL particles || id:met-d-VLDL_size	Coronary heart disease || id:ieu-a-7	MR Egger	63	-0.190483	0.101955	0.0665244	NA
Average diameter for VLDL particles || id:met-d-VLDL_size	Coronary heart disease || id:ieu-a-7	Weighted median	63	0.147068	0.0602929	0.0147192	NA
Average diameter for VLDL particles || id:met-d-VLDL_size	Coronary heart disease || id:ieu-a-7	Simple mode	63	0.347704	0.172961	0.0487543	NA
Average diameter for VLDL particles || id:met-d-VLDL_size	Coronary heart disease || id:ieu-a-7	Weighted mode	63	0.145027	0.0615278	0.0215902	NA
Triglycerides in VLDL || id:met-d-VLDL_TG	Heart failure || id:ebi-a-GCST009541	MR Egger	47	-0.291556	0.0797593	0.000668836	NA
Triglycerides in VLDL || id:met-d-VLDL_TG	Heart failure || id:ebi-a-GCST009541	Weighted median	47	-0.110315	0.0635758	0.0827101	NA
Triglycerides in VLDL || id:met-d-VLDL_TG	Heart failure || id:ebi-a-GCST009541	Simple mode	47	0.190444	0.198509	0.342385	NA
Triglycerides in VLDL || id:met-d-VLDL_TG	Heart failure || id:ebi-a-GCST009541	Weighted mode	47	-0.420796	0.25281	0.102816	NA
Triglycerides in VLDL || id:met-d-VLDL_TG	Coronary heart disease || id:ieu-a-7	MR Egger	60	-0.0981426	0.10979	0.375064	NA
Triglycerides in VLDL || id:met-d-VLDL_TG	Coronary heart disease || id:ieu-a-7	Weighted median	60	0.230494	0.0495339	3.26737e-06	NA
Triglycerides in VLDL || id:met-d-VLDL_TG	Coronary heart disease || id:ieu-a-7	Simple mode	60	0.322626	0.130435	0.0162793	NA
Triglycerides in VLDL || id:met-d-VLDL_TG	Coronary heart disease || id:ieu-a-7	Weighted mode	60	0.206131	0.0464885	4.0905e-05	NA
Cholesterol in very large HDL || id:met-d-XL_HDL_C	Heart failure || id:ebi-a-GCST009541	MR Egger	76	-0.0306341	0.0554737	0.582457	NA
Cholesterol in very large HDL || id:met-d-XL_HDL_C	Heart failure || id:ebi-a-GCST009541	Weighted median	76	-0.0668205	0.0367967	0.0693796	NA
Cholesterol in very large HDL || id:met-d-XL_HDL_C	Heart failure || id:ebi-a-GCST009541	Simple mode	76	-0.0726257	0.0804202	0.369376	NA
Cholesterol in very large HDL || id:met-d-XL_HDL_C	Heart failure || id:ebi-a-GCST009541	Weighted mode	76	-0.0649858	0.0272509	0.0196198	NA
Cholesterol in very large HDL || id:met-d-XL_HDL_C	Coronary heart disease || id:ieu-a-7	MR Egger	84	0.0891465	0.0872245	0.30977	NA
Cholesterol in very large HDL || id:met-d-XL_HDL_C	Coronary heart disease || id:ieu-a-7	Weighted median	84	0.123353	0.0466038	0.00812486	NA
Cholesterol in very large HDL || id:met-d-XL_HDL_C	Coronary heart disease || id:ieu-a-7	Simple mode	84	0.124636	0.140627	0.378026	NA
Cholesterol in very large HDL || id:met-d-XL_HDL_C	Coronary heart disease || id:ieu-a-7	Weighted mode	84	0.0843108	0.0364895	0.0233394	NA
Cholesteryl esters in very large HDL || id:met-d-XL_HDL_CE	Heart failure || id:ebi-a-GCST009541	MR Egger	80	-0.0397593	0.0544981	0.467848	NA
Cholesteryl esters in very large HDL || id:met-d-XL_HDL_CE	Heart failure || id:ebi-a-GCST009541	Weighted median	80	-0.0700638	0.0369389	0.0578609	NA
Cholesteryl esters in very large HDL || id:met-d-XL_HDL_CE	Heart failure || id:ebi-a-GCST009541	Simple mode	80	-0.0915474	0.0827209	0.271782	NA
Cholesteryl esters in very large HDL || id:met-d-XL_HDL_CE	Heart failure || id:ebi-a-GCST009541	Weighted mode	80	-0.0682741	0.0279751	0.0169038	NA
Cholesteryl esters in very large HDL || id:met-d-XL_HDL_CE	Coronary heart disease || id:ieu-a-7	MR Egger	88	0.0736516	0.0873671	0.40156	NA
Cholesteryl esters in very large HDL || id:met-d-XL_HDL_CE	Coronary heart disease || id:ieu-a-7	Weighted median	88	0.119394	0.0493531	0.0155557	NA
Cholesteryl esters in very large HDL || id:met-d-XL_HDL_CE	Coronary heart disease || id:ieu-a-7	Simple mode	88	0.14638	0.150358	0.332983	NA
Cholesteryl esters in very large HDL || id:met-d-XL_HDL_CE	Coronary heart disease || id:ieu-a-7	Weighted mode	88	0.074405	0.0360169	0.0418187	NA
Free cholesterol in very large HDL || id:met-d-XL_HDL_FC	Heart failure || id:ebi-a-GCST009541	MR Egger	64	0.0180532	0.0640558	0.779008	NA
Free cholesterol in very large HDL || id:met-d-XL_HDL_FC	Heart failure || id:ebi-a-GCST009541	Weighted median	64	-0.0456356	0.0347929	0.189643	NA
Free cholesterol in very large HDL || id:met-d-XL_HDL_FC	Heart failure || id:ebi-a-GCST009541	Simple mode	64	-0.0350321	0.085157	0.682188	NA
Free cholesterol in very large HDL || id:met-d-XL_HDL_FC	Heart failure || id:ebi-a-GCST009541	Weighted mode	64	-0.0260784	0.0291831	0.374931	NA
Free cholesterol in very large HDL || id:met-d-XL_HDL_FC	Coronary heart disease || id:ieu-a-7	MR Egger	72	0.19386	0.101518	0.0602815	NA
Free cholesterol in very large HDL || id:met-d-XL_HDL_FC	Coronary heart disease || id:ieu-a-7	Weighted median	72	0.127459	0.0423232	0.00259916	NA
Free cholesterol in very large HDL || id:met-d-XL_HDL_FC	Coronary heart disease || id:ieu-a-7	Simple mode	72	0.172143	0.112763	0.131305	NA
Free cholesterol in very large HDL || id:met-d-XL_HDL_FC	Coronary heart disease || id:ieu-a-7	Weighted mode	72	0.119846	0.0397255	0.00354361	NA
Total lipids in very large HDL || id:met-d-XL_HDL_L	Heart failure || id:ebi-a-GCST009541	MR Egger	66	-0.0549709	0.0611464	0.37202	NA
Total lipids in very large HDL || id:met-d-XL_HDL_L	Heart failure || id:ebi-a-GCST009541	Weighted median	66	-0.0642004	0.0372833	0.0850762	NA
Total lipids in very large HDL || id:met-d-XL_HDL_L	Heart failure || id:ebi-a-GCST009541	Simple mode	66	-0.0419562	0.0891825	0.639606	NA
Total lipids in very large HDL || id:met-d-XL_HDL_L	Heart failure || id:ebi-a-GCST009541	Weighted mode	66	-0.051217	0.025526	0.0489706	NA
Total lipids in very large HDL || id:met-d-XL_HDL_L	Coronary heart disease || id:ieu-a-7	MR Egger	79	0.0632758	0.0921548	0.494381	NA
Total lipids in very large HDL || id:met-d-XL_HDL_L	Coronary heart disease || id:ieu-a-7	Weighted median	79	0.0553963	0.0466374	0.234908	NA
Total lipids in very large HDL || id:met-d-XL_HDL_L	Coronary heart disease || id:ieu-a-7	Simple mode	79	0.0622966	0.125062	0.619797	NA
Total lipids in very large HDL || id:met-d-XL_HDL_L	Coronary heart disease || id:ieu-a-7	Weighted mode	79	0.0468785	0.0330977	0.16065	NA
Concentration of very large HDL particles || id:met-d-XL_HDL_P	Heart failure || id:ebi-a-GCST009541	MR Egger	79	-0.00244292	0.0531125	0.963433	NA
Concentration of very large HDL particles || id:met-d-XL_HDL_P	Heart failure || id:ebi-a-GCST009541	Weighted median	79	-0.0151412	0.0342259	0.658208	NA
Concentration of very large HDL particles || id:met-d-XL_HDL_P	Heart failure || id:ebi-a-GCST009541	Simple mode	79	-0.0824355	0.0942501	0.384452	NA
Concentration of very large HDL particles || id:met-d-XL_HDL_P	Heart failure || id:ebi-a-GCST009541	Weighted mode	79	-0.0347527	0.0273154	0.207055	NA
Concentration of very large HDL particles || id:met-d-XL_HDL_P	Coronary heart disease || id:ieu-a-7	MR Egger	90	0.120766	0.0819036	0.143917	NA
Concentration of very large HDL particles || id:met-d-XL_HDL_P	Coronary heart disease || id:ieu-a-7	Weighted median	90	0.0559075	0.0440624	0.204503	NA
Concentration of very large HDL particles || id:met-d-XL_HDL_P	Coronary heart disease || id:ieu-a-7	Simple mode	90	0.123158	0.105407	0.245762	NA
Concentration of very large HDL particles || id:met-d-XL_HDL_P	Coronary heart disease || id:ieu-a-7	Weighted mode	90	0.0703873	0.0318416	0.0296314	NA
Phospholipids in very large HDL || id:met-d-XL_HDL_PL	Heart failure || id:ebi-a-GCST009541	MR Egger	61	-0.0691652	0.0491096	0.164265	NA
Phospholipids in very large HDL || id:met-d-XL_HDL_PL	Heart failure || id:ebi-a-GCST009541	Weighted median	61	-0.0646417	0.0367056	0.0782236	NA
Phospholipids in very large HDL || id:met-d-XL_HDL_PL	Heart failure || id:ebi-a-GCST009541	Simple mode	61	-0.0521698	0.0892884	0.56122	NA
Phospholipids in very large HDL || id:met-d-XL_HDL_PL	Heart failure || id:ebi-a-GCST009541	Weighted mode	61	-0.0521698	0.0276679	0.0641964	NA
Phospholipids in very large HDL || id:met-d-XL_HDL_PL	Coronary heart disease || id:ieu-a-7	MR Egger	73	0.0552001	0.0734033	0.45453	NA
Phospholipids in very large HDL || id:met-d-XL_HDL_PL	Coronary heart disease || id:ieu-a-7	Weighted median	73	0.0541192	0.0446737	0.225729	NA
Phospholipids in very large HDL || id:met-d-XL_HDL_PL	Coronary heart disease || id:ieu-a-7	Simple mode	73	0.0716276	0.126233	0.572191	NA
Phospholipids in very large HDL || id:met-d-XL_HDL_PL	Coronary heart disease || id:ieu-a-7	Weighted mode	73	0.0437704	0.0359802	0.227763	NA
Triglycerides in very large HDL || id:met-d-XL_HDL_TG	Heart failure || id:ebi-a-GCST009541	MR Egger	47	-0.0684341	0.0653682	0.300736	NA
Triglycerides in very large HDL || id:met-d-XL_HDL_TG	Heart failure || id:ebi-a-GCST009541	Weighted median	47	0.0221744	0.0319109	0.487127	NA
Triglycerides in very large HDL || id:met-d-XL_HDL_TG	Heart failure || id:ebi-a-GCST009541	Simple mode	47	0.169139	0.0885262	0.0622997	NA
Triglycerides in very large HDL || id:met-d-XL_HDL_TG	Heart failure || id:ebi-a-GCST009541	Weighted mode	47	0.0448321	0.0263827	0.0960161	NA
Triglycerides in very large HDL || id:met-d-XL_HDL_TG	Coronary heart disease || id:ieu-a-7	MR Egger	58	-0.0390004	0.0945595	0.681589	NA
Triglycerides in very large HDL || id:met-d-XL_HDL_TG	Coronary heart disease || id:ieu-a-7	Weighted median	58	0.0957877	0.0362207	0.00817985	NA
Triglycerides in very large HDL || id:met-d-XL_HDL_TG	Coronary heart disease || id:ieu-a-7	Simple mode	58	0.174491	0.079229	0.0317002	NA
Triglycerides in very large HDL || id:met-d-XL_HDL_TG	Coronary heart disease || id:ieu-a-7	Weighted mode	58	0.105242	0.0297636	0.000814963	NA
Cholesterol in very large VLDL || id:met-d-XL_VLDL_C	Heart failure || id:ebi-a-GCST009541	MR Egger	43	-0.213094	0.108882	0.0571659	NA
Cholesterol in very large VLDL || id:met-d-XL_VLDL_C	Heart failure || id:ebi-a-GCST009541	Weighted median	43	0.106384	0.0584726	0.0688542	NA
Cholesterol in very large VLDL || id:met-d-XL_VLDL_C	Heart failure || id:ebi-a-GCST009541	Simple mode	43	0.130295	0.110417	0.244631	NA
Cholesterol in very large VLDL || id:met-d-XL_VLDL_C	Heart failure || id:ebi-a-GCST009541	Weighted mode	43	0.176741	0.0881317	0.0513891	NA
Cholesterol in very large VLDL || id:met-d-XL_VLDL_C	Coronary heart disease || id:ieu-a-7	MR Egger	55	-0.0196145	0.138224	0.887694	NA
Cholesterol in very large VLDL || id:met-d-XL_VLDL_C	Coronary heart disease || id:ieu-a-7	Weighted median	55	0.259695	0.0498063	1.84715e-07	NA
Cholesterol in very large VLDL || id:met-d-XL_VLDL_C	Coronary heart disease || id:ieu-a-7	Simple mode	55	0.342928	0.113173	0.00374695	NA
Cholesterol in very large VLDL || id:met-d-XL_VLDL_C	Coronary heart disease || id:ieu-a-7	Weighted mode	55	0.234243	0.0450923	3.20369e-06	NA
Cholesteryl esters in very large VLDL || id:met-d-XL_VLDL_CE	Heart failure || id:ebi-a-GCST009541	MR Egger	49	0.0261517	0.102387	0.799513	NA
Cholesteryl esters in very large VLDL || id:met-d-XL_VLDL_CE	Heart failure || id:ebi-a-GCST009541	Weighted median	49	0.182913	0.0476312	0.000122941	NA
Cholesteryl esters in very large VLDL || id:met-d-XL_VLDL_CE	Heart failure || id:ebi-a-GCST009541	Simple mode	49	0.117859	0.0994087	0.241618	NA
Cholesteryl esters in very large VLDL || id:met-d-XL_VLDL_CE	Heart failure || id:ebi-a-GCST009541	Weighted mode	49	0.205081	0.0584417	0.000987843	NA
Cholesteryl esters in very large VLDL || id:met-d-XL_VLDL_CE	Coronary heart disease || id:ieu-a-7	MR Egger	61	0.069183	0.122066	0.573021	NA
Cholesteryl esters in very large VLDL || id:met-d-XL_VLDL_CE	Coronary heart disease || id:ieu-a-7	Weighted median	61	0.271063	0.047723	1.34762e-08	NA
Cholesteryl esters in very large VLDL || id:met-d-XL_VLDL_CE	Coronary heart disease || id:ieu-a-7	Simple mode	61	0.443337	0.110851	0.000176668	NA
Cholesteryl esters in very large VLDL || id:met-d-XL_VLDL_CE	Coronary heart disease || id:ieu-a-7	Weighted mode	61	0.272263	0.0450013	1.01315e-07	NA
Free cholesterol in very large VLDL || id:met-d-XL_VLDL_FC	Heart failure || id:ebi-a-GCST009541	MR Egger	38	-0.302876	0.105524	0.00682717	NA
Free cholesterol in very large VLDL || id:met-d-XL_VLDL_FC	Heart failure || id:ebi-a-GCST009541	Weighted median	38	0.060639	0.0624207	0.331321	NA
Free cholesterol in very large VLDL || id:met-d-XL_VLDL_FC	Heart failure || id:ebi-a-GCST009541	Simple mode	38	0.171712	0.113804	0.139834	NA
Free cholesterol in very large VLDL || id:met-d-XL_VLDL_FC	Heart failure || id:ebi-a-GCST009541	Weighted mode	38	0.179014	0.105871	0.0992707	NA
Free cholesterol in very large VLDL || id:met-d-XL_VLDL_FC	Coronary heart disease || id:ieu-a-7	MR Egger	49	-0.0899692	0.141982	0.529372	NA
Free cholesterol in very large VLDL || id:met-d-XL_VLDL_FC	Coronary heart disease || id:ieu-a-7	Weighted median	49	0.24487	0.0498905	9.19351e-07	NA
Free cholesterol in very large VLDL || id:met-d-XL_VLDL_FC	Coronary heart disease || id:ieu-a-7	Simple mode	49	0.318779	0.10974	0.00554063	NA
Free cholesterol in very large VLDL || id:met-d-XL_VLDL_FC	Coronary heart disease || id:ieu-a-7	Weighted mode	49	0.233468	0.0446181	3.635e-06	NA
Total lipids in very large VLDL || id:met-d-XL_VLDL_L	Heart failure || id:ebi-a-GCST009541	MR Egger	47	-0.292735	0.08482	0.00122462	NA
Total lipids in very large VLDL || id:met-d-XL_VLDL_L	Heart failure || id:ebi-a-GCST009541	Weighted median	47	-0.0255423	0.0612848	0.67684	NA
Total lipids in very large VLDL || id:met-d-XL_VLDL_L	Heart failure || id:ebi-a-GCST009541	Simple mode	47	0.194419	0.15119	0.204904	NA
Total lipids in very large VLDL || id:met-d-XL_VLDL_L	Heart failure || id:ebi-a-GCST009541	Weighted mode	47	0.150239	0.255046	0.558698	NA
Total lipids in very large VLDL || id:met-d-XL_VLDL_L	Coronary heart disease || id:ieu-a-7	MR Egger	56	-0.0944031	0.116334	0.420649	NA
Total lipids in very large VLDL || id:met-d-XL_VLDL_L	Coronary heart disease || id:ieu-a-7	Weighted median	56	0.241149	0.0504117	1.72192e-06	NA
Total lipids in very large VLDL || id:met-d-XL_VLDL_L	Coronary heart disease || id:ieu-a-7	Simple mode	56	0.347003	0.129136	0.00951455	NA
Total lipids in very large VLDL || id:met-d-XL_VLDL_L	Coronary heart disease || id:ieu-a-7	Weighted mode	56	0.242217	0.0483997	6.0945e-06	NA
Concentration of very large VLDL particles || id:met-d-XL_VLDL_P	Heart failure || id:ebi-a-GCST009541	MR Egger	49	-0.256056	0.0829667	0.00339365	NA
Concentration of very large VLDL particles || id:met-d-XL_VLDL_P	Heart failure || id:ebi-a-GCST009541	Weighted median	49	0.0291329	0.0563151	0.604933	NA
Concentration of very large VLDL particles || id:met-d-XL_VLDL_P	Heart failure || id:ebi-a-GCST009541	Simple mode	49	0.221687	0.136547	0.111028	NA
Concentration of very large VLDL particles || id:met-d-XL_VLDL_P	Heart failure || id:ebi-a-GCST009541	Weighted mode	49	0.117395	0.106152	0.274275	NA
Concentration of very large VLDL particles || id:met-d-XL_VLDL_P	Coronary heart disease || id:ieu-a-7	MR Egger	58	-0.0734632	0.114563	0.523978	NA
Concentration of very large VLDL particles || id:met-d-XL_VLDL_P	Coronary heart disease || id:ieu-a-7	Weighted median	58	0.238689	0.0496015	1.49331e-06	NA
Concentration of very large VLDL particles || id:met-d-XL_VLDL_P	Coronary heart disease || id:ieu-a-7	Simple mode	58	0.36044	0.130678	0.00779702	NA
Concentration of very large VLDL particles || id:met-d-XL_VLDL_P	Coronary heart disease || id:ieu-a-7	Weighted mode	58	0.237279	0.0531807	3.88079e-05	NA
Phospholipids in very large VLDL || id:met-d-XL_VLDL_PL	Heart failure || id:ebi-a-GCST009541	MR Egger	44	-0.292082	0.0992479	0.00527488	NA
Phospholipids in very large VLDL || id:met-d-XL_VLDL_PL	Heart failure || id:ebi-a-GCST009541	Weighted median	44	0.0690427	0.0579685	0.233639	NA
Phospholipids in very large VLDL || id:met-d-XL_VLDL_PL	Heart failure || id:ebi-a-GCST009541	Simple mode	44	0.177901	0.114544	0.127723	NA
Phospholipids in very large VLDL || id:met-d-XL_VLDL_PL	Heart failure || id:ebi-a-GCST009541	Weighted mode	44	0.177901	0.111203	0.116968	NA
Phospholipids in very large VLDL || id:met-d-XL_VLDL_PL	Coronary heart disease || id:ieu-a-7	MR Egger	54	-0.13264	0.132241	0.320494	NA
Phospholipids in very large VLDL || id:met-d-XL_VLDL_PL	Coronary heart disease || id:ieu-a-7	Weighted median	54	0.243839	0.0485655	5.14496e-07	NA
Phospholipids in very large VLDL || id:met-d-XL_VLDL_PL	Coronary heart disease || id:ieu-a-7	Simple mode	54	0.358918	0.11386	0.00266573	NA
Phospholipids in very large VLDL || id:met-d-XL_VLDL_PL	Coronary heart disease || id:ieu-a-7	Weighted mode	54	0.241231	0.0461746	3.00004e-06	NA
Triglycerides in very large VLDL || id:met-d-XL_VLDL_TG	Heart failure || id:ebi-a-GCST009541	MR Egger	55	-0.319091	0.0757121	9.78129e-05	NA
Triglycerides in very large VLDL || id:met-d-XL_VLDL_TG	Heart failure || id:ebi-a-GCST009541	Weighted median	55	-0.141341	0.0606244	0.0197316	NA
Triglycerides in very large VLDL || id:met-d-XL_VLDL_TG	Heart failure || id:ebi-a-GCST009541	Simple mode	55	0.0649163	0.205088	0.752821	NA
Triglycerides in very large VLDL || id:met-d-XL_VLDL_TG	Heart failure || id:ebi-a-GCST009541	Weighted mode	55	-0.425968	0.117219	0.000622728	NA
Triglycerides in very large VLDL || id:met-d-XL_VLDL_TG	Coronary heart disease || id:ieu-a-7	MR Egger	64	-0.134494	0.111271	0.231368	NA
Triglycerides in very large VLDL || id:met-d-XL_VLDL_TG	Coronary heart disease || id:ieu-a-7	Weighted median	64	0.239102	0.0528075	5.96027e-06	NA
Triglycerides in very large VLDL || id:met-d-XL_VLDL_TG	Coronary heart disease || id:ieu-a-7	Simple mode	64	0.360909	0.14881	0.0181735	NA
Triglycerides in very large VLDL || id:met-d-XL_VLDL_TG	Coronary heart disease || id:ieu-a-7	Weighted mode	64	0.226077	0.0447031	3.92509e-06	NA
Cholesterol in very small VLDL || id:met-d-XS_VLDL_C	Heart failure || id:ebi-a-GCST009541	MR Egger	49	0.133774	0.0690905	0.0588683	NA
Cholesterol in very small VLDL || id:met-d-XS_VLDL_C	Heart failure || id:ebi-a-GCST009541	Weighted median	49	0.104467	0.0451502	0.0206809	NA
Cholesterol in very small VLDL || id:met-d-XS_VLDL_C	Heart failure || id:ebi-a-GCST009541	Simple mode	49	0.095997	0.109554	0.385257	NA
Cholesterol in very small VLDL || id:met-d-XS_VLDL_C	Heart failure || id:ebi-a-GCST009541	Weighted mode	49	0.0561421	0.0401288	0.168228	NA
Cholesterol in very small VLDL || id:met-d-XS_VLDL_C	Coronary heart disease || id:ieu-a-7	MR Egger	55	0.37282	0.112838	0.00171265	NA
Cholesterol in very small VLDL || id:met-d-XS_VLDL_C	Coronary heart disease || id:ieu-a-7	Weighted median	55	0.287677	0.0621529	3.68271e-06	NA
Cholesterol in very small VLDL || id:met-d-XS_VLDL_C	Coronary heart disease || id:ieu-a-7	Simple mode	55	0.360578	0.156584	0.0251715	NA
Cholesterol in very small VLDL || id:met-d-XS_VLDL_C	Coronary heart disease || id:ieu-a-7	Weighted mode	55	0.166631	0.0510187	0.00189737	NA
Cholesteryl esters in very small VLDL || id:met-d-XS_VLDL_CE	Heart failure || id:ebi-a-GCST009541	MR Egger	52	0.131164	0.0732995	0.0796035	NA
Cholesteryl esters in very small VLDL || id:met-d-XS_VLDL_CE	Heart failure || id:ebi-a-GCST009541	Weighted median	52	0.101907	0.0440352	0.0206562	NA
Cholesteryl esters in very small VLDL || id:met-d-XS_VLDL_CE	Heart failure || id:ebi-a-GCST009541	Simple mode	52	0.0906264	0.100055	0.369318	NA
Cholesteryl esters in very small VLDL || id:met-d-XS_VLDL_CE	Heart failure || id:ebi-a-GCST009541	Weighted mode	52	0.0700132	0.0412857	0.0960167	NA
Cholesteryl esters in very small VLDL || id:met-d-XS_VLDL_CE	Coronary heart disease || id:ieu-a-7	MR Egger	56	0.378875	0.11708	0.00207226	NA
Cholesteryl esters in very small VLDL || id:met-d-XS_VLDL_CE	Coronary heart disease || id:ieu-a-7	Weighted median	56	0.308282	0.062147	7.02993e-07	NA
Cholesteryl esters in very small VLDL || id:met-d-XS_VLDL_CE	Coronary heart disease || id:ieu-a-7	Simple mode	56	0.41956	0.131331	0.00231863	NA
Cholesteryl esters in very small VLDL || id:met-d-XS_VLDL_CE	Coronary heart disease || id:ieu-a-7	Weighted mode	56	0.187925	0.0520966	0.000668199	NA
Free cholesterol in very small VLDL || id:met-d-XS_VLDL_FC	Heart failure || id:ebi-a-GCST009541	MR Egger	52	0.0593317	0.0584397	0.314868	NA
Free cholesterol in very small VLDL || id:met-d-XS_VLDL_FC	Heart failure || id:ebi-a-GCST009541	Weighted median	52	0.023252	0.0392041	0.553114	NA
Free cholesterol in very small VLDL || id:met-d-XS_VLDL_FC	Heart failure || id:ebi-a-GCST009541	Simple mode	52	0.102173	0.112915	0.36979	NA
Free cholesterol in very small VLDL || id:met-d-XS_VLDL_FC	Heart failure || id:ebi-a-GCST009541	Weighted mode	52	0.0369009	0.0415781	0.378972	NA
Free cholesterol in very small VLDL || id:met-d-XS_VLDL_FC	Coronary heart disease || id:ieu-a-7	MR Egger	60	0.260521	0.0886465	0.00472167	NA
Free cholesterol in very small VLDL || id:met-d-XS_VLDL_FC	Coronary heart disease || id:ieu-a-7	Weighted median	60	0.243606	0.0547263	8.53346e-06	NA
Free cholesterol in very small VLDL || id:met-d-XS_VLDL_FC	Coronary heart disease || id:ieu-a-7	Simple mode	60	0.444286	0.15509	0.00577397	NA
Free cholesterol in very small VLDL || id:met-d-XS_VLDL_FC	Coronary heart disease || id:ieu-a-7	Weighted mode	60	0.174635	0.0402064	5.59671e-05	NA
Total lipids in very small VLDL || id:met-d-XS_VLDL_L	Heart failure || id:ebi-a-GCST009541	MR Egger	56	0.0532304	0.061236	0.388549	NA
Total lipids in very small VLDL || id:met-d-XS_VLDL_L	Heart failure || id:ebi-a-GCST009541	Weighted median	56	0.014186	0.0356337	0.690552	NA
Total lipids in very small VLDL || id:met-d-XS_VLDL_L	Heart failure || id:ebi-a-GCST009541	Simple mode	56	0.0367566	0.0997915	0.714038	NA
Total lipids in very small VLDL || id:met-d-XS_VLDL_L	Heart failure || id:ebi-a-GCST009541	Weighted mode	56	0.0302707	0.0379557	0.428575	NA
Total lipids in very small VLDL || id:met-d-XS_VLDL_L	Coronary heart disease || id:ieu-a-7	MR Egger	64	0.222021	0.0919054	0.0186624	NA
Total lipids in very small VLDL || id:met-d-XS_VLDL_L	Coronary heart disease || id:ieu-a-7	Weighted median	64	0.221389	0.0503067	1.07863e-05	NA
Total lipids in very small VLDL || id:met-d-XS_VLDL_L	Coronary heart disease || id:ieu-a-7	Simple mode	64	0.459375	0.132597	0.000961261	NA
Total lipids in very small VLDL || id:met-d-XS_VLDL_L	Coronary heart disease || id:ieu-a-7	Weighted mode	64	0.165663	0.0368993	3.10399e-05	NA
Concentration of very small VLDL particles || id:met-d-XS_VLDL_P	Heart failure || id:ebi-a-GCST009541	MR Egger	52	0.0773614	0.06099	0.210519	NA
Concentration of very small VLDL particles || id:met-d-XS_VLDL_P	Heart failure || id:ebi-a-GCST009541	Weighted median	52	0.093651	0.0420076	0.0257883	NA
Concentration of very small VLDL particles || id:met-d-XS_VLDL_P	Heart failure || id:ebi-a-GCST009541	Simple mode	52	0.169052	0.0982198	0.091284	NA
Concentration of very small VLDL particles || id:met-d-XS_VLDL_P	Heart failure || id:ebi-a-GCST009541	Weighted mode	52	0.0646874	0.0361675	0.0796279	NA
Concentration of very small VLDL particles || id:met-d-XS_VLDL_P	Coronary heart disease || id:ieu-a-7	MR Egger	60	0.200091	0.0901678	0.030406	NA
Concentration of very small VLDL particles || id:met-d-XS_VLDL_P	Coronary heart disease || id:ieu-a-7	Weighted median	60	0.183818	0.0506348	0.000283131	NA
Concentration of very small VLDL particles || id:met-d-XS_VLDL_P	Coronary heart disease || id:ieu-a-7	Simple mode	60	0.606413	0.175852	0.00104655	NA
Concentration of very small VLDL particles || id:met-d-XS_VLDL_P	Coronary heart disease || id:ieu-a-7	Weighted mode	60	0.135582	0.038618	0.000862892	NA
Phospholipids in very small VLDL || id:met-d-XS_VLDL_PL	Heart failure || id:ebi-a-GCST009541	MR Egger	60	0.0572568	0.0575436	0.323862	NA
Phospholipids in very small VLDL || id:met-d-XS_VLDL_PL	Heart failure || id:ebi-a-GCST009541	Weighted median	60	0.0139364	0.0367665	0.70465	NA
Phospholipids in very small VLDL || id:met-d-XS_VLDL_PL	Heart failure || id:ebi-a-GCST009541	Simple mode	60	0.062141	0.101838	0.544076	NA
Phospholipids in very small VLDL || id:met-d-XS_VLDL_PL	Heart failure || id:ebi-a-GCST009541	Weighted mode	60	0.021656	0.0363621	0.553744	NA
Phospholipids in very small VLDL || id:met-d-XS_VLDL_PL	Coronary heart disease || id:ieu-a-7	MR Egger	67	0.200724	0.0947691	0.0380006	NA
Phospholipids in very small VLDL || id:met-d-XS_VLDL_PL	Coronary heart disease || id:ieu-a-7	Weighted median	67	0.214763	0.0500988	1.81273e-05	NA
Phospholipids in very small VLDL || id:met-d-XS_VLDL_PL	Coronary heart disease || id:ieu-a-7	Simple mode	67	0.488032	0.116943	8.97027e-05	NA
Phospholipids in very small VLDL || id:met-d-XS_VLDL_PL	Coronary heart disease || id:ieu-a-7	Weighted mode	67	0.167012	0.0341943	6.92273e-06	NA
Triglycerides in very small VLDL || id:met-d-XS_VLDL_TG	Heart failure || id:ebi-a-GCST009541	MR Egger	63	-0.0358296	0.0561824	0.526032	NA
Triglycerides in very small VLDL || id:met-d-XS_VLDL_TG	Heart failure || id:ebi-a-GCST009541	Weighted median	63	0.0139887	0.0344763	0.684927	NA
Triglycerides in very small VLDL || id:met-d-XS_VLDL_TG	Heart failure || id:ebi-a-GCST009541	Simple mode	63	0.161093	0.0741836	0.0337246	NA
Triglycerides in very small VLDL || id:met-d-XS_VLDL_TG	Heart failure || id:ebi-a-GCST009541	Weighted mode	63	0.0251236	0.0317994	0.432501	NA
Triglycerides in very small VLDL || id:met-d-XS_VLDL_TG	Coronary heart disease || id:ieu-a-7	MR Egger	66	0.021312	0.0843997	0.801454	NA
Triglycerides in very small VLDL || id:met-d-XS_VLDL_TG	Coronary heart disease || id:ieu-a-7	Weighted median	66	0.21106	0.0428	8.16764e-07	NA
Triglycerides in very small VLDL || id:met-d-XS_VLDL_TG	Coronary heart disease || id:ieu-a-7	Simple mode	66	0.171543	0.0954099	0.0768275	NA
Triglycerides in very small VLDL || id:met-d-XS_VLDL_TG	Coronary heart disease || id:ieu-a-7	Weighted mode	66	0.143145	0.0283645	3.8668e-06	NA
Cholesterol in chylomicrons and extremely large VLDL || id:met-d-XXL_VLDL_C	Heart failure || id:ebi-a-GCST009541	MR Egger	46	-0.315915	0.072738	8.13813e-05	NA
Cholesterol in chylomicrons and extremely large VLDL || id:met-d-XXL_VLDL_C	Heart failure || id:ebi-a-GCST009541	Weighted median	46	-0.181592	0.0618611	0.00333035	NA
Cholesterol in chylomicrons and extremely large VLDL || id:met-d-XXL_VLDL_C	Heart failure || id:ebi-a-GCST009541	Simple mode	46	-0.0799875	0.174923	0.649674	NA
Cholesterol in chylomicrons and extremely large VLDL || id:met-d-XXL_VLDL_C	Heart failure || id:ebi-a-GCST009541	Weighted mode	46	-0.35258	0.0951341	0.000574248	NA
Cholesterol in chylomicrons and extremely large VLDL || id:met-d-XXL_VLDL_C	Coronary heart disease || id:ieu-a-7	MR Egger	54	-0.124605	0.117918	0.29553	NA
Cholesterol in chylomicrons and extremely large VLDL || id:met-d-XXL_VLDL_C	Coronary heart disease || id:ieu-a-7	Weighted median	54	0.232638	0.0518535	7.24212e-06	NA
Cholesterol in chylomicrons and extremely large VLDL || id:met-d-XXL_VLDL_C	Coronary heart disease || id:ieu-a-7	Simple mode	54	0.371707	0.151666	0.017586	NA
Cholesterol in chylomicrons and extremely large VLDL || id:met-d-XXL_VLDL_C	Coronary heart disease || id:ieu-a-7	Weighted mode	54	0.213516	0.0470644	3.31069e-05	NA
Cholesteryl esters in chylomicrons and extremely large VLDL || id:met-d-XXL_VLDL_CE	Heart failure || id:ebi-a-GCST009541	MR Egger	47	-0.286489	0.0712741	0.000219499	NA
Cholesteryl esters in chylomicrons and extremely large VLDL || id:met-d-XXL_VLDL_CE	Heart failure || id:ebi-a-GCST009541	Weighted median	47	-0.15126	0.0500235	0.00249639	NA
Cholesteryl esters in chylomicrons and extremely large VLDL || id:met-d-XXL_VLDL_CE	Heart failure || id:ebi-a-GCST009541	Simple mode	47	-0.140684	0.143214	0.331073	NA
Cholesteryl esters in chylomicrons and extremely large VLDL || id:met-d-XXL_VLDL_CE	Heart failure || id:ebi-a-GCST009541	Weighted mode	47	-0.0996664	0.144902	0.495019	NA
Cholesteryl esters in chylomicrons and extremely large VLDL || id:met-d-XXL_VLDL_CE	Coronary heart disease || id:ieu-a-7	MR Egger	56	-0.164187	0.119806	0.17622	NA
Cholesteryl esters in chylomicrons and extremely large VLDL || id:met-d-XXL_VLDL_CE	Coronary heart disease || id:ieu-a-7	Weighted median	56	0.222538	0.0531728	2.84919e-05	NA
Cholesteryl esters in chylomicrons and extremely large VLDL || id:met-d-XXL_VLDL_CE	Coronary heart disease || id:ieu-a-7	Simple mode	56	0.347517	0.130598	0.010192	NA
Cholesteryl esters in chylomicrons and extremely large VLDL || id:met-d-XXL_VLDL_CE	Coronary heart disease || id:ieu-a-7	Weighted mode	56	0.205793	0.0473825	6.08613e-05	NA
Free cholesterol in chylomicrons and extremely large VLDL || id:met-d-XXL_VLDL_FC	Heart failure || id:ebi-a-GCST009541	MR Egger	49	-0.352462	0.0685176	5.15931e-06	NA
Free cholesterol in chylomicrons and extremely large VLDL || id:met-d-XXL_VLDL_FC	Heart failure || id:ebi-a-GCST009541	Weighted median	49	-0.201284	0.0595542	0.000725275	NA
Free cholesterol in chylomicrons and extremely large VLDL || id:met-d-XXL_VLDL_FC	Heart failure || id:ebi-a-GCST009541	Simple mode	49	-0.142511	0.164741	0.39131	NA
Free cholesterol in chylomicrons and extremely large VLDL || id:met-d-XXL_VLDL_FC	Heart failure || id:ebi-a-GCST009541	Weighted mode	49	-0.353414	0.052097	1.57803e-08	NA
Free cholesterol in chylomicrons and extremely large VLDL || id:met-d-XXL_VLDL_FC	Coronary heart disease || id:ieu-a-7	MR Egger	57	-0.173965	0.115916	0.13913	NA
Free cholesterol in chylomicrons and extremely large VLDL || id:met-d-XXL_VLDL_FC	Coronary heart disease || id:ieu-a-7	Weighted median	57	0.23431	0.0537219	1.29156e-05	NA
Free cholesterol in chylomicrons and extremely large VLDL || id:met-d-XXL_VLDL_FC	Coronary heart disease || id:ieu-a-7	Simple mode	57	0.357775	0.164627	0.0340078	NA
Free cholesterol in chylomicrons and extremely large VLDL || id:met-d-XXL_VLDL_FC	Coronary heart disease || id:ieu-a-7	Weighted mode	57	0.186746	0.0488781	0.000335895	NA
Total lipids in chylomicrons and extremely large VLDL || id:met-d-XXL_VLDL_L	Heart failure || id:ebi-a-GCST009541	MR Egger	50	-0.365793	0.0618157	3.35068e-07	NA
Total lipids in chylomicrons and extremely large VLDL || id:met-d-XXL_VLDL_L	Heart failure || id:ebi-a-GCST009541	Weighted median	50	-0.285304	0.0508424	2.00535e-08	NA
Total lipids in chylomicrons and extremely large VLDL || id:met-d-XXL_VLDL_L	Heart failure || id:ebi-a-GCST009541	Simple mode	50	-0.0261669	0.163342	0.873385	NA
Total lipids in chylomicrons and extremely large VLDL || id:met-d-XXL_VLDL_L	Heart failure || id:ebi-a-GCST009541	Weighted mode	50	-0.364877	0.0441636	7.61865e-11	NA
Total lipids in chylomicrons and extremely large VLDL || id:met-d-XXL_VLDL_L	Coronary heart disease || id:ieu-a-7	MR Egger	54	-0.238599	0.126602	0.0650737	NA
Total lipids in chylomicrons and extremely large VLDL || id:met-d-XXL_VLDL_L	Coronary heart disease || id:ieu-a-7	Weighted median	54	0.119723	0.060551	0.0480155	NA
Total lipids in chylomicrons and extremely large VLDL || id:met-d-XXL_VLDL_L	Coronary heart disease || id:ieu-a-7	Simple mode	54	0.409372	0.175639	0.0236036	NA
Total lipids in chylomicrons and extremely large VLDL || id:met-d-XXL_VLDL_L	Coronary heart disease || id:ieu-a-7	Weighted mode	54	0.18934	0.0513033	0.000528997	NA
Concentration of chylomicrons and extremely large VLDL particles || id:met-d-XXL_VLDL_P	Heart failure || id:ebi-a-GCST009541	MR Egger	47	-0.365769	0.0705454	4.95858e-06	NA
Concentration of chylomicrons and extremely large VLDL particles || id:met-d-XXL_VLDL_P	Heart failure || id:ebi-a-GCST009541	Weighted median	47	-0.237287	0.0588124	5.46861e-05	NA
Concentration of chylomicrons and extremely large VLDL particles || id:met-d-XXL_VLDL_P	Heart failure || id:ebi-a-GCST009541	Simple mode	47	0.111929	0.19643	0.571575	NA
Concentration of chylomicrons and extremely large VLDL particles || id:met-d-XXL_VLDL_P	Heart failure || id:ebi-a-GCST009541	Weighted mode	47	-0.374767	0.0500715	1.7175e-09	NA
Concentration of chylomicrons and extremely large VLDL particles || id:met-d-XXL_VLDL_P	Coronary heart disease || id:ieu-a-7	MR Egger	53	-0.205788	0.122411	0.0988552	NA
Concentration of chylomicrons and extremely large VLDL particles || id:met-d-XXL_VLDL_P	Coronary heart disease || id:ieu-a-7	Weighted median	53	0.244238	0.0543431	6.9775e-06	NA
Concentration of chylomicrons and extremely large VLDL particles || id:met-d-XXL_VLDL_P	Coronary heart disease || id:ieu-a-7	Simple mode	53	0.373789	0.144352	0.0124402	NA
Concentration of chylomicrons and extremely large VLDL particles || id:met-d-XXL_VLDL_P	Coronary heart disease || id:ieu-a-7	Weighted mode	53	0.215479	0.0508126	9.16961e-05	NA
Phospholipids in chylomicrons and extremely large VLDL || id:met-d-XXL_VLDL_PL	Heart failure || id:ebi-a-GCST009541	MR Egger	49	-0.351017	0.0686742	5.76741e-06	NA
Phospholipids in chylomicrons and extremely large VLDL || id:met-d-XXL_VLDL_PL	Heart failure || id:ebi-a-GCST009541	Weighted median	49	-0.219621	0.0601859	0.000263215	NA
Phospholipids in chylomicrons and extremely large VLDL || id:met-d-XXL_VLDL_PL	Heart failure || id:ebi-a-GCST009541	Simple mode	49	-0.0806728	0.157437	0.610712	NA
Phospholipids in chylomicrons and extremely large VLDL || id:met-d-XXL_VLDL_PL	Heart failure || id:ebi-a-GCST009541	Weighted mode	49	-0.369079	0.0558493	2.93161e-08	NA
Phospholipids in chylomicrons and extremely large VLDL || id:met-d-XXL_VLDL_PL	Coronary heart disease || id:ieu-a-7	MR Egger	57	-0.163228	0.116269	0.165974	NA
Phospholipids in chylomicrons and extremely large VLDL || id:met-d-XXL_VLDL_PL	Coronary heart disease || id:ieu-a-7	Weighted median	57	0.238647	0.05473	1.29804e-05	NA
Phospholipids in chylomicrons and extremely large VLDL || id:met-d-XXL_VLDL_PL	Coronary heart disease || id:ieu-a-7	Simple mode	57	0.387484	0.148397	0.0115596	NA
Phospholipids in chylomicrons and extremely large VLDL || id:met-d-XXL_VLDL_PL	Coronary heart disease || id:ieu-a-7	Weighted mode	57	0.220213	0.0483682	2.89904e-05	NA
Acetate || id:met-d-Acetate	Stroke	MR Egger	7	0.458501	0.667144	0.522491	NA
Acetate || id:met-d-Acetate	Stroke	Weighted median	7	0.1034	0.11322	0.361103	NA
Acetate || id:met-d-Acetate	Stroke	Simple mode	7	0.0399868	0.151207	0.800283	NA
Acetate || id:met-d-Acetate	Stroke	Weighted mode	7	0.11537	0.10972	0.333526	NA
Acetoacetate || id:met-d-Acetoacetate	Stroke	MR Egger	7	0.173072	0.243797	0.509493	NA
Acetoacetate || id:met-d-Acetoacetate	Stroke	Weighted median	7	-0.0886707	0.109262	0.417053	NA
Acetoacetate || id:met-d-Acetoacetate	Stroke	Simple mode	7	-0.046606	0.177216	0.801356	NA
Acetoacetate || id:met-d-Acetoacetate	Stroke	Weighted mode	7	-0.022588	0.136879	0.874347	NA
Alanine || id:met-d-Ala	Stroke	MR Egger	28	-0.0864692	0.154429	0.580321	NA
Alanine || id:met-d-Ala	Stroke	Weighted median	28	-0.0296493	0.0593981	0.617666	NA
Alanine || id:met-d-Ala	Stroke	Simple mode	28	-0.0696384	0.101075	0.496714	NA
Alanine || id:met-d-Ala	Stroke	Weighted mode	28	-0.0393896	0.0679121	0.566718	NA
Albumin || id:met-d-Albumin	Stroke	MR Egger	24	-0.0612487	0.135707	0.65617	NA
Albumin || id:met-d-Albumin	Stroke	Weighted median	24	-0.114667	0.0627853	0.0678006	NA
Albumin || id:met-d-Albumin	Stroke	Simple mode	24	-0.11296	0.107831	0.305724	NA
Albumin || id:met-d-Albumin	Stroke	Weighted mode	24	-0.11296	0.0650045	0.0956334	NA
Apolipoprotein A1 || id:met-d-ApoA1	Stroke	MR Egger	66	-0.0671703	0.0623496	0.285383	NA
Apolipoprotein A1 || id:met-d-ApoA1	Stroke	Weighted median	66	-0.0891616	0.0351159	0.0111147	NA
Apolipoprotein A1 || id:met-d-ApoA1	Stroke	Simple mode	66	-0.0716456	0.0640938	0.267757	NA
Apolipoprotein A1 || id:met-d-ApoA1	Stroke	Weighted mode	66	-0.091528	0.0310634	0.00445801	NA
Apolipoprotein B || id:met-d-ApoB	Stroke	MR Egger	51	0.148402	0.0797023	0.0686126	NA
Apolipoprotein B || id:met-d-ApoB	Stroke	Weighted median	51	0.081304	0.0395257	0.0396872	NA
Apolipoprotein B || id:met-d-ApoB	Stroke	Simple mode	51	0.116712	0.0752794	0.127358	NA
Apolipoprotein B || id:met-d-ApoB	Stroke	Weighted mode	51	0.0414886	0.0635767	0.517019	NA
Ratio of apolipoprotein B to apolipoprotein A1 || id:met-d-ApoB_by_ApoA1	Stroke	MR Egger	63	0.120439	0.0616529	0.0553505	NA
Ratio of apolipoprotein B to apolipoprotein A1 || id:met-d-ApoB_by_ApoA1	Stroke	Weighted median	63	0.122772	0.0418539	0.00335329	NA
Ratio of apolipoprotein B to apolipoprotein A1 || id:met-d-ApoB_by_ApoA1	Stroke	Simple mode	63	0.172369	0.0869842	0.0519603	NA
Ratio of apolipoprotein B to apolipoprotein A1 || id:met-d-ApoB_by_ApoA1	Stroke	Weighted mode	63	0.109626	0.0778315	0.163977	NA
3-Hydroxybutyrate || id:met-d-bOHbutyrate	Stroke	MR Egger	16	0.111701	0.193974	0.573854	NA
3-Hydroxybutyrate || id:met-d-bOHbutyrate	Stroke	Weighted median	16	0.0913364	0.076063	0.229829	NA
3-Hydroxybutyrate || id:met-d-bOHbutyrate	Stroke	Simple mode	16	0.132853	0.136187	0.344775	NA
3-Hydroxybutyrate || id:met-d-bOHbutyrate	Stroke	Weighted mode	16	0.115734	0.127193	0.377261	NA
Total cholines || id:met-d-Cholines	Stroke	MR Egger	54	-0.0824326	0.0918217	0.373459	NA
Total cholines || id:met-d-Cholines	Stroke	Weighted median	54	-0.0385306	0.0372955	0.301549	NA
Total cholines || id:met-d-Cholines	Stroke	Simple mode	54	-0.0404993	0.0700638	0.565689	NA
Total cholines || id:met-d-Cholines	Stroke	Weighted mode	54	-0.0694232	0.0352643	0.0542319	NA
Citrate || id:met-d-Citrate	Stroke	MR Egger	28	-0.0944369	0.1119	0.406401	NA
Citrate || id:met-d-Citrate	Stroke	Weighted median	28	-0.00723283	0.0464137	0.876164	NA
Citrate || id:met-d-Citrate	Stroke	Simple mode	28	0.0385646	0.0757276	0.614711	NA
Citrate || id:met-d-Citrate	Stroke	Weighted mode	28	-0.00326559	0.0439031	0.941255	NA
Creatinine || id:met-d-Creatinine	Stroke	MR Egger	59	-0.14592	0.124752	0.246997	NA
Creatinine || id:met-d-Creatinine	Stroke	Weighted median	59	-0.0858796	0.0537104	0.109834	NA
Creatinine || id:met-d-Creatinine	Stroke	Simple mode	59	-0.174091	0.123358	0.163507	NA
Creatinine || id:met-d-Creatinine	Stroke	Weighted mode	59	-0.131264	0.0899356	0.149813	NA
Docosahexaenoic acid || id:met-d-DHA	Stroke	MR Egger	38	0.0750915	0.0345382	0.0363468	NA
Docosahexaenoic acid || id:met-d-DHA	Stroke	Weighted median	38	0.058905	0.0241928	0.0148993	NA
Docosahexaenoic acid || id:met-d-DHA	Stroke	Simple mode	38	0.0548552	0.0733688	0.459389	NA
Docosahexaenoic acid || id:met-d-DHA	Stroke	Weighted mode	38	0.0548552	0.0225126	0.0197547	NA
Ratio of docosahexaenoic acid to total fatty acids || id:met-d-DHA_pct	Stroke	MR Egger	25	0.0985904	0.0451239	0.0393445	NA
Ratio of docosahexaenoic acid to total fatty acids || id:met-d-DHA_pct	Stroke	Weighted median	25	0.0641581	0.0254238	0.0116177	NA
Ratio of docosahexaenoic acid to total fatty acids || id:met-d-DHA_pct	Stroke	Simple mode	25	0.104893	0.0870546	0.239985	NA
Ratio of docosahexaenoic acid to total fatty acids || id:met-d-DHA_pct	Stroke	Weighted mode	25	0.0648254	0.0246141	0.0145507	NA
Glutamine || id:met-d-Gln	Stroke	MR Egger	36	0.0524582	0.046004	0.262132	NA
Glutamine || id:met-d-Gln	Stroke	Weighted median	36	0.0159138	0.0346135	0.645692	NA
Glutamine || id:met-d-Gln	Stroke	Simple mode	36	0.0343963	0.0876664	0.697175	NA
Glutamine || id:met-d-Gln	Stroke	Weighted mode	36	0.0254559	0.0319395	0.430822	NA
Glucose || id:met-d-Glucose	Stroke	MR Egger	23	0.0760933	0.250825	0.764591	NA
Glucose || id:met-d-Glucose	Stroke	Weighted median	23	-0.00687833	0.0660004	0.916998	NA
Glucose || id:met-d-Glucose	Stroke	Simple mode	23	0.0373131	0.117828	0.754475	NA
Glucose || id:met-d-Glucose	Stroke	Weighted mode	23	-0.0181763	0.0680214	0.791793	NA
Glycoprotein acetyls || id:met-d-GlycA	Stroke	MR Egger	46	-0.12152	0.0814125	0.142668	NA
Glycoprotein acetyls || id:met-d-GlycA	Stroke	Weighted median	46	-0.0639088	0.0461514	0.166124	NA
Glycoprotein acetyls || id:met-d-GlycA	Stroke	Simple mode	46	0.0883206	0.0997619	0.380694	NA
Glycoprotein acetyls || id:met-d-GlycA	Stroke	Weighted mode	46	-0.0698611	0.0409931	0.0952371	NA
HDL cholesterol || id:met-d-HDL_C	Stroke	MR Egger	81	-0.0152886	0.0485686	0.753756	NA
HDL cholesterol || id:met-d-HDL_C	Stroke	Weighted median	81	-0.0739269	0.0329579	0.0248923	NA
HDL cholesterol || id:met-d-HDL_C	Stroke	Simple mode	81	-0.096116	0.0796976	0.231369	NA
HDL cholesterol || id:met-d-HDL_C	Stroke	Weighted mode	81	-0.0623489	0.032926	0.0618921	NA
Average diameter for HDL particles || id:met-d-HDL_size	Stroke	MR Egger	88	0.0457079	0.0463831	0.327171	NA
Average diameter for HDL particles || id:met-d-HDL_size	Stroke	Weighted median	88	0	0.0300413	1	NA
Average diameter for HDL particles || id:met-d-HDL_size	Stroke	Simple mode	88	0.0300935	0.0653186	0.64615	NA
Average diameter for HDL particles || id:met-d-HDL_size	Stroke	Weighted mode	88	0.0157388	0.0264183	0.552885	NA
Triglycerides in HDL || id:met-d-HDL_TG	Stroke	MR Egger	54	-0.0464448	0.0386045	0.234389	NA
Triglycerides in HDL || id:met-d-HDL_TG	Stroke	Weighted median	54	-0.0287228	0.0281091	0.306861	NA
Triglycerides in HDL || id:met-d-HDL_TG	Stroke	Simple mode	54	0.108552	0.0633567	0.0924932	NA
Triglycerides in HDL || id:met-d-HDL_TG	Stroke	Weighted mode	54	-0.0301567	0.0240876	0.216082	NA
Histidine || id:met-d-His	Stroke	MR Egger	15	-0.0212768	0.218121	0.923781	NA
Histidine || id:met-d-His	Stroke	Weighted median	15	0.120455	0.0918451	0.189687	NA
Histidine || id:met-d-His	Stroke	Simple mode	15	0.337527	0.176172	0.0760266	NA
Histidine || id:met-d-His	Stroke	Weighted mode	15	0.333151	0.19601	0.111294	NA
Cholesterol in IDL || id:met-d-IDL_C	Stroke	MR Egger	56	0.220265	0.0811972	0.00893435	NA
Cholesterol in IDL || id:met-d-IDL_C	Stroke	Weighted median	56	0.0996858	0.0401739	0.0130883	NA
Cholesterol in IDL || id:met-d-IDL_C	Stroke	Simple mode	56	0.10515	0.0713032	0.145996	NA
Cholesterol in IDL || id:met-d-IDL_C	Stroke	Weighted mode	56	0.112357	0.0602675	0.0676198	NA
Cholesteryl esters in IDL || id:met-d-IDL_CE	Stroke	MR Egger	54	0.218742	0.0849778	0.0129383	NA
Cholesteryl esters in IDL || id:met-d-IDL_CE	Stroke	Weighted median	54	0.0961499	0.0416075	0.0208396	NA
Cholesteryl esters in IDL || id:met-d-IDL_CE	Stroke	Simple mode	54	0.0871629	0.0752502	0.251931	NA
Cholesteryl esters in IDL || id:met-d-IDL_CE	Stroke	Weighted mode	54	0.10913	0.0558244	0.0558797	NA
Free cholesterol in IDL || id:met-d-IDL_FC	Stroke	MR Egger	58	0.261448	0.081892	0.00231402	NA
Free cholesterol in IDL || id:met-d-IDL_FC	Stroke	Weighted median	58	0.117864	0.038249	0.00205967	NA
Free cholesterol in IDL || id:met-d-IDL_FC	Stroke	Simple mode	58	0.0955611	0.0691085	0.17213	NA
Free cholesterol in IDL || id:met-d-IDL_FC	Stroke	Weighted mode	58	0.102569	0.0559827	0.0721533	NA
Total lipids in IDL || id:met-d-IDL_L	Stroke	MR Egger	53	0.194673	0.076355	0.0138347	NA
Total lipids in IDL || id:met-d-IDL_L	Stroke	Weighted median	53	0.0932959	0.042161	0.0269082	NA
Total lipids in IDL || id:met-d-IDL_L	Stroke	Simple mode	53	0.153161	0.0746659	0.0452918	NA
Total lipids in IDL || id:met-d-IDL_L	Stroke	Weighted mode	53	0.0959893	0.0551062	0.0874392	NA
Concentration of IDL particles || id:met-d-IDL_P	Stroke	MR Egger	43	0.195896	0.0880921	0.0317334	NA
Concentration of IDL particles || id:met-d-IDL_P	Stroke	Weighted median	43	0.151633	0.0424692	0.000356393	NA
Concentration of IDL particles || id:met-d-IDL_P	Stroke	Simple mode	43	0.218175	0.0802501	0.00948639	NA
Concentration of IDL particles || id:met-d-IDL_P	Stroke	Weighted mode	43	0.156855	0.0761755	0.0457177	NA
Phospholipids in IDL || id:met-d-IDL_PL	Stroke	MR Egger	56	0.157541	0.0665201	0.0214779	NA
Phospholipids in IDL || id:met-d-IDL_PL	Stroke	Weighted median	56	0.0871283	0.0396301	0.0279108	NA
Phospholipids in IDL || id:met-d-IDL_PL	Stroke	Simple mode	56	0.137526	0.0686807	0.0501828	NA
Phospholipids in IDL || id:met-d-IDL_PL	Stroke	Weighted mode	56	0.0238022	0.0442938	0.59318	NA
Triglycerides in IDL || id:met-d-IDL_TG	Stroke	MR Egger	53	-0.037276	0.0358061	0.302762	NA
Triglycerides in IDL || id:met-d-IDL_TG	Stroke	Weighted median	53	-0.0225722	0.0248798	0.364275	NA
Triglycerides in IDL || id:met-d-IDL_TG	Stroke	Simple mode	53	0.0627182	0.0609615	0.308328	NA
Triglycerides in IDL || id:met-d-IDL_TG	Stroke	Weighted mode	53	-0.0201045	0.0208373	0.339097	NA
Isoleucine || id:met-d-Ile	Stroke	MR Egger	9	0.290632	0.181844	0.154019	NA
Isoleucine || id:met-d-Ile	Stroke	Weighted median	9	0.0786026	0.0810878	0.33237	NA
Isoleucine || id:met-d-Ile	Stroke	Simple mode	9	0.0665927	0.118059	0.588171	NA
Isoleucine || id:met-d-Ile	Stroke	Weighted mode	9	0.0956572	0.108089	0.401979	NA
Cholesterol in large HDL || id:met-d-L_HDL_C	Stroke	MR Egger	89	0.00388917	0.0397375	0.922259	NA
Cholesterol in large HDL || id:met-d-L_HDL_C	Stroke	Weighted median	89	-0.0350081	0.0309529	0.258051	NA
Cholesterol in large HDL || id:met-d-L_HDL_C	Stroke	Simple mode	89	-0.0363653	0.065663	0.581108	NA
Cholesterol in large HDL || id:met-d-L_HDL_C	Stroke	Weighted mode	89	-0.0363653	0.0245474	0.142063	NA
Cholesteryl esters in large HDL || id:met-d-L_HDL_CE	Stroke	MR Egger	92	0.00593379	0.0405399	0.883957	NA
Cholesteryl esters in large HDL || id:met-d-L_HDL_CE	Stroke	Weighted median	92	-0.0361665	0.0299706	0.227535	NA
Cholesteryl esters in large HDL || id:met-d-L_HDL_CE	Stroke	Simple mode	92	-0.0539556	0.0701969	0.444102	NA
Cholesteryl esters in large HDL || id:met-d-L_HDL_CE	Stroke	Weighted mode	92	-0.0369722	0.025687	0.153486	NA
Free cholesterol in large HDL || id:met-d-L_HDL_FC	Stroke	MR Egger	85	-0.00114209	0.0397029	0.97712	NA
Free cholesterol in large HDL || id:met-d-L_HDL_FC	Stroke	Weighted median	85	-0.0333211	0.0292708	0.254965	NA
Free cholesterol in large HDL || id:met-d-L_HDL_FC	Stroke	Simple mode	85	-0.0149818	0.0677733	0.825584	NA
Free cholesterol in large HDL || id:met-d-L_HDL_FC	Stroke	Weighted mode	85	-0.0325692	0.0234076	0.167781	NA
Total lipids in large HDL || id:met-d-L_HDL_L	Stroke	MR Egger	89	-0.00167079	0.0393123	0.966197	NA
Total lipids in large HDL || id:met-d-L_HDL_L	Stroke	Weighted median	89	-0.038681	0.0284031	0.173241	NA
Total lipids in large HDL || id:met-d-L_HDL_L	Stroke	Simple mode	89	-0.0317945	0.0764533	0.678519	NA
Total lipids in large HDL || id:met-d-L_HDL_L	Stroke	Weighted mode	89	-0.0407407	0.0257285	0.116898	NA
Concentration of large HDL particles || id:met-d-L_HDL_P	Stroke	MR Egger	82	-0.0200479	0.0393732	0.612031	NA
Concentration of large HDL particles || id:met-d-L_HDL_P	Stroke	Weighted median	82	-0.0378679	0.0279355	0.175244	NA
Concentration of large HDL particles || id:met-d-L_HDL_P	Stroke	Simple mode	82	-0.0288538	0.0686199	0.675242	NA
Concentration of large HDL particles || id:met-d-L_HDL_P	Stroke	Weighted mode	82	-0.0373189	0.0244318	0.130539	NA
Phospholipids in large HDL || id:met-d-L_HDL_PL	Stroke	MR Egger	76	-0.0193325	0.036628	0.599213	NA
Phospholipids in large HDL || id:met-d-L_HDL_PL	Stroke	Weighted median	76	-0.0371408	0.0292291	0.203844	NA
Phospholipids in large HDL || id:met-d-L_HDL_PL	Stroke	Simple mode	76	-0.0112226	0.0718741	0.87634	NA
Phospholipids in large HDL || id:met-d-L_HDL_PL	Stroke	Weighted mode	76	-0.0402404	0.024532	0.105125	NA
Triglycerides in large HDL || id:met-d-L_HDL_TG	Stroke	MR Egger	49	-0.0248824	0.0310736	0.427303	NA
Triglycerides in large HDL || id:met-d-L_HDL_TG	Stroke	Weighted median	49	-0.0180668	0.0233523	0.43913	NA
Triglycerides in large HDL || id:met-d-L_HDL_TG	Stroke	Simple mode	49	0.0103914	0.0489489	0.832779	NA
Triglycerides in large HDL || id:met-d-L_HDL_TG	Stroke	Weighted mode	49	-0.0185823	0.0202181	0.362643	NA
Cholesterol in large LDL || id:met-d-L_LDL_C	Stroke	MR Egger	46	0.182064	0.0709282	0.0137397	NA
Cholesterol in large LDL || id:met-d-L_LDL_C	Stroke	Weighted median	46	0.11966	0.0418341	0.00423187	NA
Cholesterol in large LDL || id:met-d-L_LDL_C	Stroke	Simple mode	46	0.159703	0.0820904	0.0579836	NA
Cholesterol in large LDL || id:met-d-L_LDL_C	Stroke	Weighted mode	46	0.130751	0.0541224	0.0198203	NA
Cholesteryl esters in large LDL || id:met-d-L_LDL_CE	Stroke	MR Egger	45	0.156915	0.0726259	0.0363424	NA
Cholesteryl esters in large LDL || id:met-d-L_LDL_CE	Stroke	Weighted median	45	0.120606	0.0421478	0.00421633	NA
Cholesteryl esters in large LDL || id:met-d-L_LDL_CE	Stroke	Simple mode	45	0.179412	0.0845983	0.039615	NA
Cholesteryl esters in large LDL || id:met-d-L_LDL_CE	Stroke	Weighted mode	45	0.12941	0.0586375	0.0325806	NA
Free cholesterol in large LDL || id:met-d-L_LDL_FC	Stroke	MR Egger	53	0.199316	0.0820437	0.0186859	NA
Free cholesterol in large LDL || id:met-d-L_LDL_FC	Stroke	Weighted median	53	0.113053	0.0417323	0.00674872	NA
Free cholesterol in large LDL || id:met-d-L_LDL_FC	Stroke	Simple mode	53	0.1313	0.082013	0.115444	NA
Free cholesterol in large LDL || id:met-d-L_LDL_FC	Stroke	Weighted mode	53	0.1313	0.0537352	0.0179781	NA
Total lipids in large LDL || id:met-d-L_LDL_L	Stroke	MR Egger	44	0.172939	0.070162	0.0178792	NA
Total lipids in large LDL || id:met-d-L_LDL_L	Stroke	Weighted median	44	0.117767	0.0439972	0.00743551	NA
Total lipids in large LDL || id:met-d-L_LDL_L	Stroke	Simple mode	44	0.165075	0.084699	0.0578431	NA
Total lipids in large LDL || id:met-d-L_LDL_L	Stroke	Weighted mode	44	0.126251	0.0572443	0.0328158	NA
Concentration of large LDL particles || id:met-d-L_LDL_P	Stroke	MR Egger	54	0.149721	0.0700648	0.0373313	NA
Concentration of large LDL particles || id:met-d-L_LDL_P	Stroke	Weighted median	54	0.114388	0.0394548	0.00374086	NA
Concentration of large LDL particles || id:met-d-L_LDL_P	Stroke	Simple mode	54	0.187561	0.0813823	0.0251312	NA
Concentration of large LDL particles || id:met-d-L_LDL_P	Stroke	Weighted mode	54	0.123087	0.0568544	0.0349148	NA
Phospholipids in large LDL || id:met-d-L_LDL_PL	Stroke	MR Egger	45	0.21868	0.0884462	0.017451	NA
Phospholipids in large LDL || id:met-d-L_LDL_PL	Stroke	Weighted median	45	0.130505	0.0446652	0.00347955	NA
Phospholipids in large LDL || id:met-d-L_LDL_PL	Stroke	Simple mode	45	0.162661	0.0766598	0.039518	NA
Phospholipids in large LDL || id:met-d-L_LDL_PL	Stroke	Weighted mode	45	0.141904	0.0567508	0.0162013	NA
Triglycerides in large LDL || id:met-d-L_LDL_TG	Stroke	MR Egger	59	-0.0209591	0.038638	0.589624	NA
Triglycerides in large LDL || id:met-d-L_LDL_TG	Stroke	Weighted median	59	-0.0240167	0.0273136	0.379241	NA
Triglycerides in large LDL || id:met-d-L_LDL_TG	Stroke	Simple mode	59	0.0893617	0.0616876	0.15283	NA
Triglycerides in large LDL || id:met-d-L_LDL_TG	Stroke	Weighted mode	59	-0.0110644	0.0231068	0.633854	NA
Cholesterol in large VLDL || id:met-d-L_VLDL_C	Stroke	MR Egger	55	-0.0252424	0.046181	0.586949	NA
Cholesterol in large VLDL || id:met-d-L_VLDL_C	Stroke	Weighted median	55	-0.00962658	0.0352858	0.784994	NA
Cholesterol in large VLDL || id:met-d-L_VLDL_C	Stroke	Simple mode	55	0.121972	0.0842987	0.153703	NA
Cholesterol in large VLDL || id:met-d-L_VLDL_C	Stroke	Weighted mode	55	-0.00769911	0.0387862	0.843398	NA
Cholesteryl esters in large VLDL || id:met-d-L_VLDL_CE	Stroke	MR Egger	53	-0.0455442	0.0585235	0.440035	NA
Cholesteryl esters in large VLDL || id:met-d-L_VLDL_CE	Stroke	Weighted median	53	0.0389846	0.035437	0.271285	NA
Cholesteryl esters in large VLDL || id:met-d-L_VLDL_CE	Stroke	Simple mode	53	0.177054	0.0788713	0.0290576	NA
Cholesteryl esters in large VLDL || id:met-d-L_VLDL_CE	Stroke	Weighted mode	53	-0.000903924	0.0397378	0.981939	NA
Free cholesterol in large VLDL || id:met-d-L_VLDL_FC	Stroke	MR Egger	55	-0.0471259	0.0477259	0.327919	NA
Free cholesterol in large VLDL || id:met-d-L_VLDL_FC	Stroke	Weighted median	55	-0.0214033	0.0368321	0.56117	NA
Free cholesterol in large VLDL || id:met-d-L_VLDL_FC	Stroke	Simple mode	55	0.136677	0.0840364	0.109687	NA
Free cholesterol in large VLDL || id:met-d-L_VLDL_FC	Stroke	Weighted mode	55	-0.0126683	0.0383812	0.742627	NA
Total lipids in large VLDL || id:met-d-L_VLDL_L	Stroke	MR Egger	54	-0.0558223	0.0503721	0.272876	NA
Total lipids in large VLDL || id:met-d-L_VLDL_L	Stroke	Weighted median	54	-0.0244971	0.0396834	0.537029	NA
Total lipids in large VLDL || id:met-d-L_VLDL_L	Stroke	Simple mode	54	0.190664	0.0926367	0.044504	NA
Total lipids in large VLDL || id:met-d-L_VLDL_L	Stroke	Weighted mode	54	-0.0306567	0.0383284	0.427372	NA
Concentration of large VLDL particles || id:met-d-L_VLDL_P	Stroke	MR Egger	54	-0.0600088	0.0515371	0.249584	NA
Concentration of large VLDL particles || id:met-d-L_VLDL_P	Stroke	Weighted median	54	-0.0239452	0.0400671	0.550088	NA
Concentration of large VLDL particles || id:met-d-L_VLDL_P	Stroke	Simple mode	54	0.167075	0.0894357	0.0672809	NA
Concentration of large VLDL particles || id:met-d-L_VLDL_P	Stroke	Weighted mode	54	-0.0237411	0.0359073	0.511362	NA
Phospholipids in large VLDL || id:met-d-L_VLDL_PL	Stroke	MR Egger	55	-0.0641994	0.0517927	0.220604	NA
Phospholipids in large VLDL || id:met-d-L_VLDL_PL	Stroke	Weighted median	55	-0.022977	0.0376969	0.542181	NA
Phospholipids in large VLDL || id:met-d-L_VLDL_PL	Stroke	Simple mode	55	0.171828	0.088994	0.0587677	NA
Phospholipids in large VLDL || id:met-d-L_VLDL_PL	Stroke	Weighted mode	55	-0.0186786	0.0383276	0.627989	NA
Triglycerides in large VLDL || id:met-d-L_VLDL_TG	Stroke	MR Egger	58	-0.0881214	0.0432437	0.0463062	NA
Triglycerides in large VLDL || id:met-d-L_VLDL_TG	Stroke	Weighted median	58	-0.0302188	0.0397154	0.446726	NA
Triglycerides in large VLDL || id:met-d-L_VLDL_TG	Stroke	Simple mode	58	0.212081	0.0980279	0.034711	NA
Triglycerides in large VLDL || id:met-d-L_VLDL_TG	Stroke	Weighted mode	58	-0.0570453	0.0387444	0.146427	NA
Linoleic acid || id:met-d-LA	Stroke	MR Egger	40	-0.130791	0.0798418	0.109652	NA
Linoleic acid || id:met-d-LA	Stroke	Weighted median	40	-0.056478	0.0397014	0.154861	NA
Linoleic acid || id:met-d-LA	Stroke	Simple mode	40	-0.0631606	0.0703573	0.374848	NA
Linoleic acid || id:met-d-LA	Stroke	Weighted mode	40	-0.0785347	0.0390129	0.0510498	NA
Ratio of linoleic acid to total fatty acids || id:met-d-LA_pct	Stroke	MR Egger	31	-0.0981272	0.0499688	0.0592081	NA
Ratio of linoleic acid to total fatty acids || id:met-d-LA_pct	Stroke	Weighted median	31	-0.109972	0.037711	0.00354342	NA
Ratio of linoleic acid to total fatty acids || id:met-d-LA_pct	Stroke	Simple mode	31	-0.326628	0.113401	0.00726614	NA
Ratio of linoleic acid to total fatty acids || id:met-d-LA_pct	Stroke	Weighted mode	31	-0.106431	0.03844	0.00955455	NA
Lactate || id:met-d-Lactate	Stroke	MR Egger	9	0.830116	0.692291	0.269505	NA
Lactate || id:met-d-Lactate	Stroke	Weighted median	9	0.210149	0.119142	0.0777553	NA
Lactate || id:met-d-Lactate	Stroke	Simple mode	9	0.134995	0.151128	0.397798	NA
Lactate || id:met-d-Lactate	Stroke	Weighted mode	9	0.134995	0.140304	0.364145	NA
LDL cholesterol || id:met-d-LDL_C	Stroke	MR Egger	44	0.168204	0.0704189	0.0214824	NA
LDL cholesterol || id:met-d-LDL_C	Stroke	Weighted median	44	0.121282	0.0441649	0.00603058	NA
LDL cholesterol || id:met-d-LDL_C	Stroke	Simple mode	44	0.200754	0.0859769	0.0242814	NA
LDL cholesterol || id:met-d-LDL_C	Stroke	Weighted mode	44	0.134699	0.0606917	0.0317852	NA
Average diameter for LDL particles || id:met-d-LDL_size	Stroke	MR Egger	32	0.211116	0.103792	0.0508745	NA
Average diameter for LDL particles || id:met-d-LDL_size	Stroke	Weighted median	32	0.0425566	0.065715	0.517248	NA
Average diameter for LDL particles || id:met-d-LDL_size	Stroke	Simple mode	32	0.0582208	0.127897	0.652125	NA
Average diameter for LDL particles || id:met-d-LDL_size	Stroke	Weighted mode	32	0.0486513	0.0886879	0.587232	NA
Triglycerides in LDL || id:met-d-LDL_TG	Stroke	MR Egger	64	-0.0278456	0.0397017	0.485696	NA
Triglycerides in LDL || id:met-d-LDL_TG	Stroke	Weighted median	64	-0.0277913	0.0280883	0.322455	NA
Triglycerides in LDL || id:met-d-LDL_TG	Stroke	Simple mode	64	0.0881396	0.0637186	0.171467	NA
Triglycerides in LDL || id:met-d-LDL_TG	Stroke	Weighted mode	64	-0.0153099	0.0252795	0.54694	NA
Leucine || id:met-d-Leu	Stroke	MR Egger	14	0.19202	0.146119	0.21337	NA
Leucine || id:met-d-Leu	Stroke	Weighted median	14	0.111753	0.0771735	0.147597	NA
Leucine || id:met-d-Leu	Stroke	Simple mode	14	0.139997	0.111608	0.231795	NA
Leucine || id:met-d-Leu	Stroke	Weighted mode	14	0.114789	0.076813	0.158944	NA
Cholesterol in medium HDL || id:met-d-M_HDL_C	Stroke	MR Egger	80	-0.107456	0.0440615	0.0170094	NA
Cholesterol in medium HDL || id:met-d-M_HDL_C	Stroke	Weighted median	80	-0.0981215	0.0359212	0.00630327	NA
Cholesterol in medium HDL || id:met-d-M_HDL_C	Stroke	Simple mode	80	-0.0822715	0.0738202	0.26845	NA
Cholesterol in medium HDL || id:met-d-M_HDL_C	Stroke	Weighted mode	80	-0.0949937	0.0317803	0.00372849	NA
Cholesteryl esters in medium HDL || id:met-d-M_HDL_CE	Stroke	MR Egger	81	-0.115279	0.0617779	0.0657493	NA
Cholesteryl esters in medium HDL || id:met-d-M_HDL_CE	Stroke	Weighted median	81	-0.103387	0.0409892	0.0116588	NA
Cholesteryl esters in medium HDL || id:met-d-M_HDL_CE	Stroke	Simple mode	81	-0.0827827	0.082316	0.317607	NA
Cholesteryl esters in medium HDL || id:met-d-M_HDL_CE	Stroke	Weighted mode	81	-0.0920725	0.0522066	0.0816143	NA
Free cholesterol in medium HDL || id:met-d-M_HDL_FC	Stroke	MR Egger	77	-0.0692591	0.060522	0.256113	NA
Free cholesterol in medium HDL || id:met-d-M_HDL_FC	Stroke	Weighted median	77	-0.0946445	0.03429	0.00577797	NA
Free cholesterol in medium HDL || id:met-d-M_HDL_FC	Stroke	Simple mode	77	-0.0769001	0.0741133	0.302746	NA
Free cholesterol in medium HDL || id:met-d-M_HDL_FC	Stroke	Weighted mode	77	-0.0769001	0.0334743	0.0243563	NA
Total lipids in medium HDL || id:met-d-M_HDL_L	Stroke	MR Egger	63	-0.121355	0.0587776	0.0432155	NA
Total lipids in medium HDL || id:met-d-M_HDL_L	Stroke	Weighted median	63	-0.112828	0.0355217	0.00149159	NA
Total lipids in medium HDL || id:met-d-M_HDL_L	Stroke	Simple mode	63	-0.0869286	0.0639018	0.178646	NA
Total lipids in medium HDL || id:met-d-M_HDL_L	Stroke	Weighted mode	63	-0.103053	0.0325797	0.00241753	NA
Concentration of medium HDL particles || id:met-d-M_HDL_P	Stroke	MR Egger	69	-0.110222	0.0508995	0.0339156	NA
Concentration of medium HDL particles || id:met-d-M_HDL_P	Stroke	Weighted median	69	-0.105558	0.0355676	0.00299924	NA
Concentration of medium HDL particles || id:met-d-M_HDL_P	Stroke	Simple mode	69	-0.069818	0.0652774	0.2886	NA
Concentration of medium HDL particles || id:met-d-M_HDL_P	Stroke	Weighted mode	69	-0.0968024	0.0325766	0.00409374	NA
Phospholipids in medium HDL || id:met-d-M_HDL_PL	Stroke	MR Egger	60	-0.137543	0.0574272	0.0198664	NA
Phospholipids in medium HDL || id:met-d-M_HDL_PL	Stroke	Weighted median	60	-0.121003	0.0364487	0.000900796	NA
Phospholipids in medium HDL || id:met-d-M_HDL_PL	Stroke	Simple mode	60	-0.122702	0.0648872	0.0635363	NA
Phospholipids in medium HDL || id:met-d-M_HDL_PL	Stroke	Weighted mode	60	-0.111536	0.0342633	0.00187866	NA
Triglycerides in medium HDL || id:met-d-M_HDL_TG	Stroke	MR Egger	51	-0.0427397	0.0441963	0.338271	NA
Triglycerides in medium HDL || id:met-d-M_HDL_TG	Stroke	Weighted median	51	-0.0315445	0.0305625	0.30201	NA
Triglycerides in medium HDL || id:met-d-M_HDL_TG	Stroke	Simple mode	51	-0.0793536	0.0646019	0.225067	NA
Triglycerides in medium HDL || id:met-d-M_HDL_TG	Stroke	Weighted mode	51	-0.0312352	0.0275824	0.262855	NA
Cholesterol in medium LDL || id:met-d-M_LDL_C	Stroke	MR Egger	46	0.0980755	0.0737531	0.190443	NA
Cholesterol in medium LDL || id:met-d-M_LDL_C	Stroke	Weighted median	46	0.0673281	0.0419155	0.108212	NA
Cholesterol in medium LDL || id:met-d-M_LDL_C	Stroke	Simple mode	46	0.173094	0.0925883	0.0680675	NA
Cholesterol in medium LDL || id:met-d-M_LDL_C	Stroke	Weighted mode	46	0.0403035	0.0629626	0.525342	NA
Cholesteryl esters in medium LDL || id:met-d-M_LDL_CE	Stroke	MR Egger	50	0.0340991	0.0721898	0.638815	NA
Cholesteryl esters in medium LDL || id:met-d-M_LDL_CE	Stroke	Weighted median	50	0.0596651	0.0412173	0.147736	NA
Cholesteryl esters in medium LDL || id:met-d-M_LDL_CE	Stroke	Simple mode	50	0.200026	0.0878454	0.0271876	NA
Cholesteryl esters in medium LDL || id:met-d-M_LDL_CE	Stroke	Weighted mode	50	0.0242074	0.0564613	0.669989	NA
Free cholesterol in medium LDL || id:met-d-M_LDL_FC	Stroke	MR Egger	46	0.164917	0.0663322	0.0167795	NA
Free cholesterol in medium LDL || id:met-d-M_LDL_FC	Stroke	Weighted median	46	0.118094	0.0434435	0.00656114	NA
Free cholesterol in medium LDL || id:met-d-M_LDL_FC	Stroke	Simple mode	46	0.172569	0.0781286	0.0323243	NA
Free cholesterol in medium LDL || id:met-d-M_LDL_FC	Stroke	Weighted mode	46	0.120576	0.0544355	0.0318631	NA
Total lipids in medium LDL || id:met-d-M_LDL_L	Stroke	MR Egger	46	0.0847209	0.0735197	0.255397	NA
Total lipids in medium LDL || id:met-d-M_LDL_L	Stroke	Weighted median	46	0.0622618	0.0429762	0.147407	NA
Total lipids in medium LDL || id:met-d-M_LDL_L	Stroke	Simple mode	46	0.07561	0.0850522	0.37874	NA
Total lipids in medium LDL || id:met-d-M_LDL_L	Stroke	Weighted mode	46	0.0257191	0.060182	0.671159	NA
Concentration of medium LDL particles || id:met-d-M_LDL_P	Stroke	MR Egger	46	0.0270704	0.0735809	0.714712	NA
Concentration of medium LDL particles || id:met-d-M_LDL_P	Stroke	Weighted median	46	0.121545	0.042718	0.0044371	NA
Concentration of medium LDL particles || id:met-d-M_LDL_P	Stroke	Simple mode	46	0.198577	0.0842941	0.0229016	NA
Concentration of medium LDL particles || id:met-d-M_LDL_P	Stroke	Weighted mode	46	0.0967308	0.0681404	0.162621	NA
Phospholipids in medium LDL || id:met-d-M_LDL_PL	Stroke	MR Egger	45	0.129216	0.0695084	0.0698785	NA
Phospholipids in medium LDL || id:met-d-M_LDL_PL	Stroke	Weighted median	45	0.111454	0.0407319	0.00621372	NA
Phospholipids in medium LDL || id:met-d-M_LDL_PL	Stroke	Simple mode	45	0.174449	0.088483	0.0549682	NA
Phospholipids in medium LDL || id:met-d-M_LDL_PL	Stroke	Weighted mode	45	0.109886	0.0577159	0.0634743	NA
Triglycerides in medium LDL || id:met-d-M_LDL_TG	Stroke	MR Egger	59	-0.0505647	0.0447266	0.262988	NA
Triglycerides in medium LDL || id:met-d-M_LDL_TG	Stroke	Weighted median	59	-0.033169	0.0295241	0.261245	NA
Triglycerides in medium LDL || id:met-d-M_LDL_TG	Stroke	Simple mode	59	0.0313858	0.060222	0.604234	NA
Triglycerides in medium LDL || id:met-d-M_LDL_TG	Stroke	Weighted mode	59	-0.0287746	0.0264459	0.28107	NA
Cholesterol in medium VLDL || id:met-d-M_VLDL_C	Stroke	MR Egger	45	0.218791	0.0848528	0.0134307	NA
Cholesterol in medium VLDL || id:met-d-M_VLDL_C	Stroke	Weighted median	45	0.121903	0.0444413	0.00608777	NA
Cholesterol in medium VLDL || id:met-d-M_VLDL_C	Stroke	Simple mode	45	0.213871	0.0919175	0.0246444	NA
Cholesterol in medium VLDL || id:met-d-M_VLDL_C	Stroke	Weighted mode	45	0.104064	0.0829947	0.216512	NA
Cholesteryl esters in medium VLDL || id:met-d-M_VLDL_CE	Stroke	MR Egger	46	0.253554	0.0827798	0.00373183	NA
Cholesteryl esters in medium VLDL || id:met-d-M_VLDL_CE	Stroke	Weighted median	46	0.122626	0.04662	0.00853052	NA
Cholesteryl esters in medium VLDL || id:met-d-M_VLDL_CE	Stroke	Simple mode	46	0.186829	0.0926545	0.0497495	NA
Cholesteryl esters in medium VLDL || id:met-d-M_VLDL_CE	Stroke	Weighted mode	46	0.130978	0.0910794	0.157334	NA
Free cholesterol in medium VLDL || id:met-d-M_VLDL_FC	Stroke	MR Egger	57	0.0251607	0.0587012	0.669872	NA
Free cholesterol in medium VLDL || id:met-d-M_VLDL_FC	Stroke	Weighted median	57	0.0821644	0.037993	0.0305707	NA
Free cholesterol in medium VLDL || id:met-d-M_VLDL_FC	Stroke	Simple mode	57	0.156322	0.0840644	0.0682058	NA
Free cholesterol in medium VLDL || id:met-d-M_VLDL_FC	Stroke	Weighted mode	57	0.0378391	0.0534169	0.481651	NA
Total lipids in medium VLDL || id:met-d-M_VLDL_L	Stroke	MR Egger	49	-0.0695223	0.0706135	0.329888	NA
Total lipids in medium VLDL || id:met-d-M_VLDL_L	Stroke	Weighted median	49	-0.0109417	0.0399004	0.783911	NA
Total lipids in medium VLDL || id:met-d-M_VLDL_L	Stroke	Simple mode	49	0.145237	0.0827655	0.0856753	NA
Total lipids in medium VLDL || id:met-d-M_VLDL_L	Stroke	Weighted mode	49	-0.0111864	0.0402839	0.782443	NA
Concentration of medium VLDL particles || id:met-d-M_VLDL_P	Stroke	MR Egger	54	-0.00135343	0.0719193	0.985058	NA
Concentration of medium VLDL particles || id:met-d-M_VLDL_P	Stroke	Weighted median	54	0.0190129	0.0395258	0.6305	NA
Concentration of medium VLDL particles || id:met-d-M_VLDL_P	Stroke	Simple mode	54	0.131519	0.0784593	0.099576	NA
Concentration of medium VLDL particles || id:met-d-M_VLDL_P	Stroke	Weighted mode	54	0.0146273	0.0427336	0.733487	NA
Phospholipids in medium VLDL || id:met-d-M_VLDL_PL	Stroke	MR Egger	57	0.0250403	0.0570745	0.662576	NA
Phospholipids in medium VLDL || id:met-d-M_VLDL_PL	Stroke	Weighted median	57	0.0496838	0.0373234	0.183132	NA
Phospholipids in medium VLDL || id:met-d-M_VLDL_PL	Stroke	Simple mode	57	0.117666	0.0735447	0.115242	NA
Phospholipids in medium VLDL || id:met-d-M_VLDL_PL	Stroke	Weighted mode	57	0.0192016	0.0446205	0.668607	NA
Monounsaturated fatty acids || id:met-d-MUFA	Stroke	MR Egger	54	-0.101776	0.0487215	0.0416254	NA
Monounsaturated fatty acids || id:met-d-MUFA	Stroke	Weighted median	54	-0.0631987	0.0345407	0.0672967	NA
Monounsaturated fatty acids || id:met-d-MUFA	Stroke	Simple mode	54	-0.0606536	0.0678302	0.375259	NA
Monounsaturated fatty acids || id:met-d-MUFA	Stroke	Weighted mode	54	-0.0743132	0.034222	0.03439	NA
Ratio of monounsaturated fatty acids to total fatty acids || id:met-d-MUFA_pct	Stroke	MR Egger	50	-0.107929	0.0352152	0.00356856	NA
Ratio of monounsaturated fatty acids to total fatty acids || id:met-d-MUFA_pct	Stroke	Weighted median	50	-0.0789388	0.0326074	0.0154828	NA
Ratio of monounsaturated fatty acids to total fatty acids || id:met-d-MUFA_pct	Stroke	Simple mode	50	0.203003	0.0877147	0.0248823	NA
Ratio of monounsaturated fatty acids to total fatty acids || id:met-d-MUFA_pct	Stroke	Weighted mode	50	-0.0765316	0.0285629	0.0100141	NA
Omega-3 fatty acids || id:met-d-Omega_3	Stroke	MR Egger	43	0.0529542	0.0321108	0.106767	NA
Omega-3 fatty acids || id:met-d-Omega_3	Stroke	Weighted median	43	0.0476242	0.0205195	0.0202911	NA
Omega-3 fatty acids || id:met-d-Omega_3	Stroke	Simple mode	43	0.0357413	0.0627765	0.572157	NA
Omega-3 fatty acids || id:met-d-Omega_3	Stroke	Weighted mode	43	0.0403551	0.0195022	0.0447117	NA
Ratio of omega-3 fatty acids to total fatty acids || id:met-d-Omega_3_pct	Stroke	MR Egger	33	0.0577354	0.0285582	0.0519145	NA
Ratio of omega-3 fatty acids to total fatty acids || id:met-d-Omega_3_pct	Stroke	Weighted median	33	0.0436879	0.018188	0.0163047	NA
Ratio of omega-3 fatty acids to total fatty acids || id:met-d-Omega_3_pct	Stroke	Simple mode	33	0.0323735	0.0695661	0.644823	NA
Ratio of omega-3 fatty acids to total fatty acids || id:met-d-Omega_3_pct	Stroke	Weighted mode	33	0.0437026	0.0178374	0.0199361	NA
Omega-6 fatty acids || id:met-d-Omega_6	Stroke	MR Egger	47	-0.0841737	0.0696739	0.233316	NA
Omega-6 fatty acids || id:met-d-Omega_6	Stroke	Weighted median	47	-0.0460076	0.0369703	0.213335	NA
Omega-6 fatty acids || id:met-d-Omega_6	Stroke	Simple mode	47	0.0845226	0.074632	0.263283	NA
Omega-6 fatty acids || id:met-d-Omega_6	Stroke	Weighted mode	47	-0.0391215	0.0445768	0.384711	NA
Ratio of omega-6 fatty acids to total fatty acids || id:met-d-Omega_6_pct	Stroke	MR Egger	44	0.173804	0.0661349	0.0119424	NA
Ratio of omega-6 fatty acids to total fatty acids || id:met-d-Omega_6_pct	Stroke	Weighted median	44	0.0513035	0.0462292	0.2671	NA
Ratio of omega-6 fatty acids to total fatty acids || id:met-d-Omega_6_pct	Stroke	Simple mode	44	0.0548278	0.105839	0.607093	NA
Ratio of omega-6 fatty acids to total fatty acids || id:met-d-Omega_6_pct	Stroke	Weighted mode	44	0.0824939	0.049826	0.105076	NA
Phenylalanine || id:met-d-Phe	Stroke	MR Egger	8	-0.0298637	0.140233	0.838411	NA
Phenylalanine || id:met-d-Phe	Stroke	Weighted median	8	-0.0682089	0.0563392	0.226017	NA
Phenylalanine || id:met-d-Phe	Stroke	Simple mode	8	-0.0617319	0.0997852	0.555737	NA
Phenylalanine || id:met-d-Phe	Stroke	Weighted mode	8	-0.0658905	0.0553977	0.273054	NA
Phosphatidylcholines || id:met-d-Phosphatidylc	Stroke	MR Egger	53	-0.153145	0.0642605	0.0209258	NA
Phosphatidylcholines || id:met-d-Phosphatidylc	Stroke	Weighted median	53	-0.0312486	0.0345357	0.365561	NA
Phosphatidylcholines || id:met-d-Phosphatidylc	Stroke	Simple mode	53	0.0313532	0.0668562	0.641055	NA
Phosphatidylcholines || id:met-d-Phosphatidylc	Stroke	Weighted mode	53	-0.0457915	0.0305928	0.14049	NA
Phosphoglycerides || id:met-d-Phosphoglyc	Stroke	MR Egger	49	-0.10967	0.0907835	0.233075	NA
[truncated: 267 more rows]

## Sheet: Table S4
Table S4. MR Steiger test of the associations of genetically predicted levels of analytes and CVD risk.
Analyte	r2_exp	r2_out	correct_causal_direction	steiger_test	Outcome
Triglycerides in medium LDL || id:met-d-M_LDL_TG	0.0784071	0.00416813	TRUE	0	CHD
Triglycerides in large LDL || id:met-d-L_LDL_TG	0.083344	0.00424149	TRUE	0	CHD
Triglycerides in IDL || id:met-d-IDL_TG	0.0944479	0.00377612	TRUE	0	CHD
Triglycerides in small VLDL || id:met-d-S_VLDL_TG	0.088713	0.0049283	TRUE	0	CHD
Triglycerides in very small VLDL || id:met-d-XS_VLDL_TG	0.0946869	0.00425237	TRUE	0	CHD
Creatinine || id:met-d-Creatinine	0.0304534	0.00112039	TRUE	0	CHD
Triglycerides in small HDL || id:met-d-S_HDL_TG	0.085939	0.00485013	TRUE	0	CHD
Triglycerides in LDL || id:met-d-LDL_TG	0.0819042	0.00431208	TRUE	0	CHD
Cholesteryl esters in medium LDL || id:met-d-M_LDL_CE	0.0436722	0.00462263	TRUE	0	CHD
Cholesteryl esters in small VLDL || id:met-d-S_VLDL_CE	0.067882	0.00516796	TRUE	0	CHD
Total lipids in large LDL || id:met-d-L_LDL_L	0.0455525	0.00394295	TRUE	0	CHD
Free cholesterol in medium VLDL || id:met-d-M_VLDL_FC	0.0512644	0.00485102	TRUE	0	CHD
Triglycerides in small LDL || id:met-d-S_LDL_TG	0.084315	0.00533323	TRUE	0	CHD
Cholesteryl esters in chylomicrons and extremely large VLDL || id:met-d-XXL_VLDL_CE	0.0795087	0.00505956	TRUE	0	CHD
Phospholipids in chylomicrons and extremely large VLDL || id:met-d-XXL_VLDL_PL	0.0762203	0.00470468	TRUE	0	CHD
Total lipids in chylomicrons and extremely large VLDL || id:met-d-XXL_VLDL_L	0.071067	0.00470909	TRUE	0	CHD
Cholesterol in chylomicrons and extremely large VLDL || id:met-d-XXL_VLDL_C	0.0767479	0.00461849	TRUE	0	CHD
Average diameter for LDL particles || id:met-d-LDL_size	0.0283753	0.00570091	TRUE	1.6446e-141	CHD
Concentration of IDL particles || id:met-d-IDL_P	0.0479921	0.00390548	TRUE	0	CHD
Cholesterol in IDL || id:met-d-IDL_C	0.0521166	0.00619442	TRUE	0	CHD
Phospholipids in large LDL || id:met-d-L_LDL_PL	0.0433076	0.00394717	TRUE	0	CHD
Cholesteryl esters in IDL || id:met-d-IDL_CE	0.050251	0.00612818	TRUE	0	CHD
Glucose || id:met-d-Glucose	0.014976	0.000993656	TRUE	6.7892e-133	CHD
Total esterified cholesterol || id:met-d-Total_CE	0.0481836	0.00411639	TRUE	0	CHD
Valine || id:met-d-Val	0.0155818	0.000270103	TRUE	4.70989e-188	CHD
Isoleucine || id:met-d-Ile	0.00765104	0.000131033	TRUE	5.86843e-93	CHD
Leucine || id:met-d-Leu	0.0111848	0.000260073	TRUE	7.97722e-129	CHD
Phospholipids in large VLDL || id:met-d-L_VLDL_PL	0.0769453	0.0054286	TRUE	0	CHD
Concentration of medium VLDL particles || id:met-d-M_VLDL_P	0.0513678	0.0043316	TRUE	0	CHD
Free cholesterol in chylomicrons and extremely large VLDL || id:met-d-XXL_VLDL_FC	0.0766038	0.00475678	TRUE	0	CHD
Cholesterol in medium LDL || id:met-d-M_LDL_C	0.0422511	0.00375363	TRUE	0	CHD
Total lipids in medium LDL || id:met-d-M_LDL_L	0.0436919	0.00391223	TRUE	0	CHD
Phospholipids in medium VLDL || id:met-d-M_VLDL_PL	0.0541127	0.00477311	TRUE	0	CHD
Free cholesterol in very small VLDL || id:met-d-XS_VLDL_FC	0.07652	0.00401735	TRUE	0	CHD
Free cholesterol in IDL || id:met-d-IDL_FC	0.053874	0.00442654	TRUE	0	CHD
Sphingomyelins || id:met-d-Sphingomyelins	0.0573636	0.00428246	TRUE	0	CHD
Cholesteryl esters in very large VLDL || id:met-d-XL_VLDL_CE	0.066204	0.00459389	TRUE	0	CHD
Ratio of polyunsaturated fatty acids to total fatty acids || id:met-d-PUFA_pct	0.0428005	0.00430402	TRUE	0	CHD
Ratio of omega-6 fatty acids to total fatty acids || id:met-d-Omega_6_pct	0.0453854	0.00427096	TRUE	0	CHD
Triglycerides in medium HDL || id:met-d-M_HDL_TG	0.0759574	0.00553575	TRUE	0	CHD
Alanine || id:met-d-Ala	0.0214015	0.000288292	TRUE	6.90618e-268	CHD
Cholesterol in small HDL || id:met-d-S_HDL_C	0.0404986	0.00132782	TRUE	0	CHD
Concentration of chylomicrons and extremely large VLDL particles || id:met-d-XXL_VLDL_P	0.072394	0.00467274	TRUE	0	CHD
Triglycerides in HDL || id:met-d-HDL_TG	0.0823308	0.00486407	TRUE	0	CHD
Phospholipids in very small VLDL || id:met-d-XS_VLDL_PL	0.086103	0.00516263	TRUE	0	CHD
Monounsaturated fatty acids || id:met-d-MUFA	0.0674817	0.00487297	TRUE	0	CHD
Cholesterol in very large HDL || id:met-d-XL_HDL_C	0.10268	0.00440135	TRUE	0	CHD
Concentration of small HDL particles || id:met-d-S_HDL_P	0.0412275	0.0011095	TRUE	0	CHD
Cholesteryl esters in very large HDL || id:met-d-XL_HDL_CE	0.105555	0.00465431	TRUE	0	CHD
Free cholesterol in small LDL || id:met-d-S_LDL_FC	0.0492972	0.00444896	TRUE	0	CHD
Cholesteryl esters in small HDL || id:met-d-S_HDL_CE	0.0463146	0.00131584	TRUE	0	CHD
Free cholesterol in medium HDL || id:met-d-M_HDL_FC	0.0840918	0.00310322	TRUE	0	CHD
Free cholesterol in very large HDL || id:met-d-XL_HDL_FC	0.087841	0.00401899	TRUE	0	CHD
Phosphatidylcholines || id:met-d-Phosphatidylc	0.0665825	0.0032978	TRUE	0	CHD
Total cholines || id:met-d-Cholines	0.059602	0.00425919	TRUE	0	CHD
Omega-6 fatty acids || id:met-d-Omega_6	0.0526152	0.00434165	TRUE	0	CHD
Total fatty acids || id:met-d-Total_FA	0.0637208	0.00497801	TRUE	0	CHD
Phospholipids in medium HDL || id:met-d-M_HDL_PL	0.0670141	0.00245226	TRUE	0	CHD
Polyunsaturated fatty acids || id:met-d-PUFA	0.0631316	0.00440479	TRUE	0	CHD
Triglycerides in large HDL || id:met-d-L_HDL_TG	0.101857	0.00438971	TRUE	0	CHD
Triglycerides in very large HDL || id:met-d-XL_HDL_TG	0.0971256	0.00513145	TRUE	0	CHD
Saturated fatty acids || id:met-d-SFA	0.0521673	0.00501626	TRUE	0	CHD
Linoleic acid || id:met-d-LA	0.0479387	0.00417622	TRUE	0	CHD
Phospholipids in small HDL || id:met-d-S_HDL_PL	0.0457663	0.00294679	TRUE	0	CHD
Total lipids in small HDL || id:met-d-S_HDL_L	0.0435495	0.0021741	TRUE	0	CHD
Phosphoglycerides || id:met-d-Phosphoglyc	0.0605144	0.00354486	TRUE	0	CHD
Free cholesterol in small HDL || id:met-d-S_HDL_FC	0.043872	0.00148905	TRUE	0	CHD
Concentration of small VLDL particles || id:met-d-S_VLDL_P	0.0752093	0.00441703	TRUE	0	CHD
Total lipids in medium HDL || id:met-d-M_HDL_L	0.0704272	0.00247192	TRUE	0	CHD
Citrate || id:met-d-Citrate	0.0323874	0.000911496	TRUE	0	CHD
Albumin || id:met-d-Albumin	0.0226875	0.000703364	TRUE	1.96481e-247	CHD
Free cholesterol in medium LDL || id:met-d-M_LDL_FC	0.0439086	0.00393965	TRUE	0	CHD
Total lipids in very large HDL || id:met-d-XL_HDL_L	0.0984606	0.00432206	TRUE	0	CHD
Phospholipids in very large HDL || id:met-d-XL_HDL_PL	0.0972585	0.00268152	TRUE	0	CHD
Total triglycerides || id:met-d-Total_TG	0.0786985	0.00454487	TRUE	0	CHD
Cholesteryl esters in large HDL || id:met-d-L_HDL_CE	0.118605	0.0028528	TRUE	0	CHD
Free cholesterol in large HDL || id:met-d-L_HDL_FC	0.114249	0.00275787	TRUE	0	CHD
Concentration of large HDL particles || id:met-d-L_HDL_P	0.115067	0.00271204	TRUE	0	CHD
Cholesterol in large HDL || id:met-d-L_HDL_C	0.118428	0.00290937	TRUE	0	CHD
Phospholipids in large HDL || id:met-d-L_HDL_PL	0.111218	0.00268004	TRUE	0	CHD
Cholesterol in very small VLDL || id:met-d-XS_VLDL_C	0.0683684	0.00414285	TRUE	0	CHD
Concentration of large LDL particles || id:met-d-L_LDL_P	0.0506998	0.00410486	TRUE	0	CHD
Ratio of linoleic acid to total fatty acids || id:met-d-LA_pct	0.0358238	0.00188186	TRUE	0	CHD
Phospholipids in IDL || id:met-d-IDL_PL	0.0613127	0.00402857	TRUE	0	CHD
Average diameter for HDL particles || id:met-d-HDL_size	0.111589	0.00299377	TRUE	0	CHD
Total lipids in large HDL || id:met-d-L_HDL_L	0.117412	0.00267427	TRUE	0	CHD
Total lipids in very small VLDL || id:met-d-XS_VLDL_L	0.0821933	0.00454162	TRUE	0	CHD
Concentration of very small VLDL particles || id:met-d-XS_VLDL_P	0.075304	0.00395253	TRUE	0	CHD
Ratio of monounsaturated fatty acids to total fatty acids || id:met-d-MUFA_pct	0.0790343	0.00452293	TRUE	0	CHD
Cholesteryl esters in very small VLDL || id:met-d-XS_VLDL_CE	0.0670631	0.00418054	TRUE	0	CHD
Ratio of triglycerides to phosphoglycerides || id:met-d-TG_by_PG	0.0861886	0.00462693	TRUE	0	CHD
LDL cholesterol || id:met-d-LDL_C	0.043164	0.00392762	TRUE	0	CHD
Concentration of large VLDL particles || id:met-d-L_VLDL_P	0.0754063	0.00547015	TRUE	0	CHD
Triglycerides in very large VLDL || id:met-d-XL_VLDL_TG	0.0791093	0.00461158	TRUE	0	CHD
Average diameter for VLDL particles || id:met-d-VLDL_size	0.0943655	0.00456048	TRUE	0	CHD
Triglycerides in large VLDL || id:met-d-L_VLDL_TG	0.073421	0.00496812	TRUE	0	CHD
HDL cholesterol || id:met-d-HDL_C	0.0957998	0.00259812	TRUE	0	CHD
Total lipids in very large VLDL || id:met-d-XL_VLDL_L	0.076156	0.00440711	TRUE	0	CHD
Free cholesterol in very large VLDL || id:met-d-XL_VLDL_FC	0.0737452	0.00550304	TRUE	0	CHD
Total lipids in medium VLDL || id:met-d-M_VLDL_L	0.0544324	0.00443236	TRUE	0	CHD
Concentration of very large VLDL particles || id:met-d-XL_VLDL_P	0.0785866	0.00449532	TRUE	0	CHD
Phospholipids in very large VLDL || id:met-d-XL_VLDL_PL	0.0760479	0.0055045	TRUE	0	CHD
Cholesterol in very large VLDL || id:met-d-XL_VLDL_C	0.0720023	0.00572709	TRUE	0	CHD
Concentration of very large HDL particles || id:met-d-XL_HDL_P	0.107464	0.00418116	TRUE	0	CHD
Triglycerides in VLDL || id:met-d-VLDL_TG	0.079449	0.00453668	TRUE	0	CHD
Cholesterol in small LDL || id:met-d-S_LDL_C	0.0449922	0.00470895	TRUE	0	CHD
Histidine || id:met-d-His	0.00994494	0.000364005	TRUE	1.34181e-104	CHD
Phospholipids in small LDL || id:met-d-S_LDL_PL	0.051125	0.00395374	TRUE	0	CHD
Cholesterol in small VLDL || id:met-d-S_VLDL_C	0.0618764	0.00489541	TRUE	0	CHD
Phospholipids in small VLDL || id:met-d-S_VLDL_PL	0.0611113	0.00492974	TRUE	0	CHD
VLDL cholesterol || id:met-d-VLDL_C	0.056265	0.0044309	TRUE	0	CHD
Total lipids in small VLDL || id:met-d-S_VLDL_L	0.0699302	0.00439017	TRUE	0	CHD
Free cholesterol in small VLDL || id:met-d-S_VLDL_FC	0.0519884	0.00493286	TRUE	0	CHD
Concentration of medium LDL particles || id:met-d-M_LDL_P	0.0407784	0.00456179	TRUE	4.61343e-296	CHD
Cholesteryl esters in small LDL || id:met-d-S_LDL_CE	0.0463316	0.0049629	TRUE	0	CHD
Concentration of small LDL particles || id:met-d-S_LDL_P	0.0485581	0.0046208	TRUE	0	CHD
Apolipoprotein B || id:met-d-ApoB	0.0497378	0.00409868	TRUE	0	CHD
Degree of unsaturation || id:met-d-Unsaturation	0.0859731	0.00525915	TRUE	0	CHD
Total lipids in large VLDL || id:met-d-L_VLDL_L	0.0731323	0.00550006	TRUE	0	CHD
Ratio of apolipoprotein B to apolipoprotein A1 || id:met-d-ApoB_by_ApoA1	0.061673	0.00529196	TRUE	0	CHD
Omega-3 fatty acids || id:met-d-Omega_3	0.0973342	0.00402837	TRUE	0	CHD
3-Hydroxybutyrate || id:met-d-bOHbutyrate	0.00905427	0.00088808	TRUE	2.28251e-69	CHD
Ratio of docosahexaenoic acid to total fatty acids || id:met-d-DHA_pct	0.0528859	0.00335521	TRUE	0	CHD
Ratio of omega-3 fatty acids to total fatty acids || id:met-d-Omega_3_pct	0.0930733	0.00115433	TRUE	0	CHD
Cholesterol in medium HDL || id:met-d-M_HDL_C	0.0807436	0.00327579	TRUE	0	CHD
Acetate || id:met-d-Acetate	0.00470878	0.000525333	TRUE	1.07998e-34	CHD
Cholesteryl esters in medium HDL || id:met-d-M_HDL_CE	0.062496	0.00391548	TRUE	0	CHD
Apolipoprotein A1 || id:met-d-ApoA1	0.077332	0.00240508	TRUE	0	CHD
Concentration of medium HDL particles || id:met-d-M_HDL_P	0.0744145	0.00216406	TRUE	0	CHD
Total lipids in IDL || id:met-d-IDL_L	0.0548314	0.00413274	TRUE	0	CHD
Cholesteryl esters in medium VLDL || id:met-d-M_VLDL_CE	0.0450526	0.00396215	TRUE	0	CHD
Docosahexaenoic acid || id:met-d-DHA	0.0710747	0.00201552	TRUE	0	CHD
Glycoprotein acetyls || id:met-d-GlycA	0.0471406	0.00401605	TRUE	0	CHD
Remnant cholesterol (non-HDL, non-LDL -cholesterol) || id:met-d-Remnant_C	0.0482203	0.00405503	TRUE	0	CHD
Total lipids in small LDL || id:met-d-S_LDL_L	0.0467061	0.00491228	TRUE	0	CHD
Cholesteryl esters in large LDL || id:met-d-L_LDL_CE	0.0444897	0.00394618	TRUE	0	CHD
Cholesterol in large LDL || id:met-d-L_LDL_C	0.0449753	0.0039477	TRUE	0	CHD
Total free cholesterol || id:met-d-Total_FC	0.0481907	0.00395466	TRUE	0	CHD
Ratio of saturated fatty acids to total fatty acids || id:met-d-SFA_pct	0.0144235	0.00319427	TRUE	2.96442e-66	CHD
Phospholipids in medium LDL || id:met-d-M_LDL_PL	0.0453627	0.00505893	TRUE	0	CHD
Free cholesterol in large LDL || id:met-d-L_LDL_FC	0.046824	0.00436696	TRUE	0	CHD
Cholesterol in medium VLDL || id:met-d-M_VLDL_C	0.0450127	0.00401428	TRUE	0	CHD
Total cholesterol || id:met-d-Total_C	0.0484169	0.00424882	TRUE	0	CHD
Cholesterol in large VLDL || id:met-d-L_VLDL_C	0.0719914	0.00427896	TRUE	0	CHD
Free cholesterol in large VLDL || id:met-d-L_VLDL_FC	0.0745363	0.00540847	TRUE	0	CHD
Cholesteryl esters in large VLDL || id:met-d-L_VLDL_CE	0.0638813	0.00441016	TRUE	0	CHD
Tyrosine || id:met-d-Tyr	0.028422	0.000876682	TRUE	0	CHD
Acetoacetate || id:met-d-Acetoacetate	0.00401885	0.00016737	TRUE	7.25873e-42	CHD
Phenylalanine || id:met-d-Phe	0.011023	0.000144679	TRUE	2.3238e-138	CHD
Glutamine || id:met-d-Gln	0.0459759	0.000857762	TRUE	0	CHD
Lactate || id:met-d-Lactate	0.00618857	0.000452338	TRUE	9.0021e-54	CHD
Triglycerides in large LDL || id:met-d-L_LDL_TG	0.0828757	0.00102979	TRUE	0	HF
Total lipids in very large VLDL || id:met-d-XL_VLDL_L	0.0775181	0.00114303	TRUE	0	HF
Free cholesterol in IDL || id:met-d-IDL_FC	0.0543671	0.00135248	TRUE	0	HF
Total lipids in large HDL || id:met-d-L_HDL_L	0.117888	0.00122756	TRUE	0	HF
Phospholipids in large LDL || id:met-d-L_LDL_PL	0.0439758	0.000962176	TRUE	0	HF
Concentration of small LDL particles || id:met-d-S_LDL_P	0.0502484	0.00121785	TRUE	0	HF
Total lipids in very large HDL || id:met-d-XL_HDL_L	0.0984606	0.00159735	TRUE	0	HF
Remnant cholesterol (non-HDL, non-LDL -cholesterol) || id:met-d-Remnant_C	0.0498706	0.00115882	TRUE	0	HF
Total lipids in medium LDL || id:met-d-M_LDL_L	0.0448532	0.00103455	TRUE	0	HF
Triglycerides in small HDL || id:met-d-S_HDL_TG	0.0854307	0.00110592	TRUE	0	HF
Concentration of very small VLDL particles || id:met-d-XS_VLDL_P	0.0772068	0.0012416	TRUE	0	HF
Cholesterol in small LDL || id:met-d-S_LDL_C	0.0462436	0.00120191	TRUE	0	HF
Phospholipids in small LDL || id:met-d-S_LDL_PL	0.052694	0.000998795	TRUE	0	HF
Cholesteryl esters in medium VLDL || id:met-d-M_VLDL_CE	0.0458351	0.0011515	TRUE	0	HF
Cholesteryl esters in large HDL || id:met-d-L_HDL_CE	0.119437	0.00121448	TRUE	0	HF
Concentration of medium HDL particles || id:met-d-M_HDL_P	0.0740226	0.000798234	TRUE	0	HF
Ratio of monounsaturated fatty acids to total fatty acids || id:met-d-MUFA_pct	0.078874	0.00122382	TRUE	0	HF
Free cholesterol in small LDL || id:met-d-S_LDL_FC	0.0497856	0.00117373	TRUE	0	HF
Cholesterol in very large VLDL || id:met-d-XL_VLDL_C	0.0725433	0.00136325	TRUE	0	HF
Phospholipids in IDL || id:met-d-IDL_PL	0.062137	0.00114661	TRUE	0	HF
Cholesteryl esters in chylomicrons and extremely large VLDL || id:met-d-XXL_VLDL_CE	0.079236	0.0011417	TRUE	0	HF
Phospholipids in very large VLDL || id:met-d-XL_VLDL_PL	0.0771434	0.00136656	TRUE	0	HF
Phospholipids in chylomicrons and extremely large VLDL || id:met-d-XXL_VLDL_PL	0.0774718	0.00112089	TRUE	0	HF
Phosphoglycerides || id:met-d-Phosphoglyc	0.060964	0.00117918	TRUE	0	HF
Total lipids in medium VLDL || id:met-d-M_VLDL_L	0.0557895	0.00114308	TRUE	0	HF
Cholesteryl esters in IDL || id:met-d-IDL_CE	0.0509556	0.0013742	TRUE	0	HF
Cholesteryl esters in small VLDL || id:met-d-S_VLDL_CE	0.069718	0.00157298	TRUE	0	HF
Concentration of chylomicrons and extremely large VLDL particles || id:met-d-XXL_VLDL_P	0.0734442	0.00111971	TRUE	0	HF
Cholesteryl esters in large LDL || id:met-d-L_LDL_CE	0.0446089	0.000955382	TRUE	0	HF
Cholesterol in chylomicrons and extremely large VLDL || id:met-d-XXL_VLDL_C	0.076593	0.00115404	TRUE	0	HF
Phospholipids in small VLDL || id:met-d-S_VLDL_PL	0.0629666	0.00132847	TRUE	0	HF
Free cholesterol in chylomicrons and extremely large VLDL || id:met-d-XXL_VLDL_FC	0.0766245	0.00115595	TRUE	0	HF
Cholesteryl esters in medium HDL || id:met-d-M_HDL_CE	0.0622026	0.00111835	TRUE	0	HF
Cholesterol in medium LDL || id:met-d-M_LDL_C	0.0434003	0.00100664	TRUE	0	HF
Concentration of very large HDL particles || id:met-d-XL_HDL_P	0.108105	0.00157031	TRUE	0	HF
Cholesterol in very small VLDL || id:met-d-XS_VLDL_C	0.0697413	0.00120904	TRUE	0	HF
Cholesteryl esters in small LDL || id:met-d-S_LDL_CE	0.0480709	0.00123159	TRUE	0	HF
Phospholipids in small HDL || id:met-d-S_HDL_PL	0.0449755	0.000892173	TRUE	0	HF
Total lipids in very small VLDL || id:met-d-XS_VLDL_L	0.0841729	0.00130911	TRUE	0	HF
Triglycerides in very small VLDL || id:met-d-XS_VLDL_TG	0.0948006	0.00121624	TRUE	0	HF
Triglycerides in very large VLDL || id:met-d-XL_VLDL_TG	0.0802426	0.00123632	TRUE	0	HF
Free cholesterol in very large VLDL || id:met-d-XL_VLDL_FC	0.074312	0.00134583	TRUE	0	HF
Total cholesterol || id:met-d-Total_C	0.049347	0.00108825	TRUE	0	HF
Average diameter for VLDL particles || id:met-d-VLDL_size	0.0959407	0.00110538	TRUE	0	HF
Apolipoprotein B || id:met-d-ApoB	0.0515169	0.00114865	TRUE	0	HF
Concentration of medium VLDL particles || id:met-d-M_VLDL_P	0.0531765	0.00117398	TRUE	0	HF
Cholesteryl esters in medium LDL || id:met-d-M_LDL_CE	0.0452349	0.00112902	TRUE	0	HF
Triglycerides in large VLDL || id:met-d-L_VLDL_TG	0.0741149	0.00130081	TRUE	0	HF
Ratio of apolipoprotein B to apolipoprotein A1 || id:met-d-ApoB_by_ApoA1	0.063078	0.00131812	TRUE	0	HF
Cholesterol in medium HDL || id:met-d-M_HDL_C	0.0804347	0.00106523	TRUE	0	HF
Total cholines || id:met-d-Cholines	0.0600522	0.00143618	TRUE	0	HF
Free cholesterol in large HDL || id:met-d-L_HDL_FC	0.114722	0.00118429	TRUE	0	HF
Free cholesterol in medium VLDL || id:met-d-M_VLDL_FC	0.0527792	0.00128255	TRUE	0	HF
Cholesterol in very large HDL || id:met-d-XL_HDL_C	0.103953	0.00160028	TRUE	0	HF
Triglycerides in VLDL || id:met-d-VLDL_TG	0.0789231	0.00115351	TRUE	0	HF
Cholesterol in IDL || id:met-d-IDL_C	0.0526057	0.00138575	TRUE	0	HF
HDL cholesterol || id:met-d-HDL_C	0.0963576	0.000999039	TRUE	0	HF
Cholesterol in small HDL || id:met-d-S_HDL_C	0.039931	0.000657171	TRUE	0	HF
Triglycerides in medium HDL || id:met-d-M_HDL_TG	0.0754761	0.00118773	TRUE	0	HF
Apolipoprotein A1 || id:met-d-ApoA1	0.0769662	0.000924333	TRUE	0	HF
Concentration of small HDL particles || id:met-d-S_HDL_P	0.0406053	0.000619194	TRUE	0	HF
Total lipids in IDL || id:met-d-IDL_L	0.0556005	0.00112922	TRUE	0	HF
Free cholesterol in large LDL || id:met-d-L_LDL_FC	0.0471195	0.00112999	TRUE	0	HF
Cholesteryl esters in very small VLDL || id:met-d-XS_VLDL_CE	0.0681134	0.0012411	TRUE	0	HF
Total lipids in large VLDL || id:met-d-L_VLDL_L	0.0737089	0.0014071	TRUE	0	HF
Triglycerides in medium LDL || id:met-d-M_LDL_TG	0.0782924	0.00111578	TRUE	0	HF
Average diameter for HDL particles || id:met-d-HDL_size	0.112301	0.00126225	TRUE	0	HF
Free cholesterol in very large HDL || id:met-d-XL_HDL_FC	0.0887031	0.00147886	TRUE	0	HF
Saturated fatty acids || id:met-d-SFA	0.0514388	0.00115112	TRUE	0	HF
Triglycerides in small LDL || id:met-d-S_LDL_TG	0.084052	0.00131099	TRUE	0	HF
Cholesterol in small VLDL || id:met-d-S_VLDL_C	0.0637792	0.0013546	TRUE	0	HF
Creatinine || id:met-d-Creatinine	0.0308712	0.000506383	TRUE	0	HF
Cholesterol in large LDL || id:met-d-L_LDL_C	0.0456651	0.000953297	TRUE	0	HF
Cholesterol in large VLDL || id:met-d-L_VLDL_C	0.0726095	0.00114379	TRUE	0	HF
Total lipids in chylomicrons and extremely large VLDL || id:met-d-XXL_VLDL_L	0.0723923	0.00105198	TRUE	0	HF
Concentration of IDL particles || id:met-d-IDL_P	0.0487455	0.00110774	TRUE	0	HF
Total triglycerides || id:met-d-Total_TG	0.0778286	0.00120371	TRUE	0	HF
Glutamine || id:met-d-Gln	0.0459759	0.000392428	TRUE	0	HF
Monounsaturated fatty acids || id:met-d-MUFA	0.0674817	0.00120949	TRUE	0	HF
Omega-6 fatty acids || id:met-d-Omega_6	0.0525919	0.00138878	TRUE	0	HF
LDL cholesterol || id:met-d-LDL_C	0.0443453	0.000959443	TRUE	0	HF
Total free cholesterol || id:met-d-Total_FC	0.0501504	0.00104807	TRUE	0	HF
Total lipids in small HDL || id:met-d-S_HDL_L	0.0427516	0.000713168	TRUE	0	HF
Concentration of large HDL particles || id:met-d-L_HDL_P	0.11555	0.00115223	TRUE	0	HF
Ratio of omega-6 fatty acids to total fatty acids || id:met-d-Omega_6_pct	0.0461747	0.000969058	TRUE	0	HF
Phospholipids in very small VLDL || id:met-d-XS_VLDL_PL	0.0881104	0.0013875	TRUE	0	HF
Isoleucine || id:met-d-Ile	0.00765104	8.59941e-05	TRUE	7.64115e-143	HF
Total lipids in small VLDL || id:met-d-S_VLDL_L	0.0709548	0.00121412	TRUE	0	HF
Triglycerides in LDL || id:met-d-LDL_TG	0.0817077	0.00114413	TRUE	0	HF
Total lipids in medium HDL || id:met-d-M_HDL_L	0.0697523	0.000854716	TRUE	0	HF
Concentration of large LDL particles || id:met-d-L_LDL_P	0.0526196	0.00105104	TRUE	0	HF
Phospholipids in very large HDL || id:met-d-XL_HDL_PL	0.0975609	0.00103291	TRUE	0	HF
Ratio of saturated fatty acids to total fatty acids || id:met-d-SFA_pct	0.0148973	0.000649083	TRUE	2.85955e-218	HF
Histidine || id:met-d-His	0.00947192	0.000123611	TRUE	2.08228e-173	HF
VLDL cholesterol || id:met-d-VLDL_C	0.0576036	0.00128692	TRUE	0	HF
Cholesteryl esters in very large HDL || id:met-d-XL_HDL_CE	0.106166	0.00164516	TRUE	0	HF
Omega-3 fatty acids || id:met-d-Omega_3	0.096851	0.00101496	TRUE	0	HF
Free cholesterol in small VLDL || id:met-d-S_VLDL_FC	0.0539466	0.00131156	TRUE	0	HF
Triglycerides in small VLDL || id:met-d-S_VLDL_TG	0.0877067	0.00121027	TRUE	0	HF
Glycoprotein acetyls || id:met-d-GlycA	0.0479493	0.00105127	TRUE	0	HF
Sphingomyelins || id:met-d-Sphingomyelins	0.0581635	0.00129789	TRUE	0	HF
Triglycerides in IDL || id:met-d-IDL_TG	0.0940018	0.00114052	TRUE	0	HF
Concentration of large VLDL particles || id:met-d-L_VLDL_P	0.0762531	0.00136419	TRUE	0	HF
Total lipids in large LDL || id:met-d-L_LDL_L	0.0456953	0.000934503	TRUE	0	HF
Cholesterol in large HDL || id:met-d-L_HDL_C	0.119238	0.00123897	TRUE	0	HF
Average diameter for LDL particles || id:met-d-LDL_size	0.028435	0.00127197	TRUE	0	HF
Concentration of medium LDL particles || id:met-d-M_LDL_P	0.042311	0.00112847	TRUE	0	HF
Degree of unsaturation || id:met-d-Unsaturation	0.0853829	0.00105925	TRUE	0	HF
Total esterified cholesterol || id:met-d-Total_CE	0.0490907	0.00123067	TRUE	0	HF
Free cholesterol in medium LDL || id:met-d-M_LDL_FC	0.0440349	0.00100445	TRUE	0	HF
Free cholesterol in medium HDL || id:met-d-M_HDL_FC	0.0837334	0.00102711	TRUE	0	HF
Albumin || id:met-d-Albumin	0.0226875	0.000379617	TRUE	0	HF
Cholesterol in medium VLDL || id:met-d-M_VLDL_C	0.0469341	0.00107783	TRUE	0	HF
Phospholipids in medium VLDL || id:met-d-M_VLDL_PL	0.0559701	0.00122273	TRUE	0	HF
Cholesteryl esters in very large VLDL || id:met-d-XL_VLDL_CE	0.0674504	0.0012436	TRUE	0	HF
Glucose || id:met-d-Glucose	0.0146423	0.000559538	TRUE	1.16951e-221	HF
Triglycerides in HDL || id:met-d-HDL_TG	0.0816294	0.00102017	TRUE	0	HF
Concentration of very large VLDL particles || id:met-d-XL_VLDL_P	0.0796924	0.00115051	TRUE	0	HF
Free cholesterol in small HDL || id:met-d-S_HDL_FC	0.0431906	0.000600221	TRUE	0	HF
Total fatty acids || id:met-d-Total_FA	0.0640057	0.00121829	TRUE	0	HF
Triglycerides in very large HDL || id:met-d-XL_HDL_TG	0.0968083	0.00135856	TRUE	0	HF
Ratio of linoleic acid to total fatty acids || id:met-d-LA_pct	0.0361351	0.000805417	TRUE	0	HF
Alanine || id:met-d-Ala	0.0214015	0.000229846	TRUE	0	HF
Phospholipids in medium LDL || id:met-d-M_LDL_PL	0.0465034	0.00117105	TRUE	0	HF
Free cholesterol in large VLDL || id:met-d-L_VLDL_FC	0.0754371	0.00137406	TRUE	0	HF
Ratio of triglycerides to phosphoglycerides || id:met-d-TG_by_PG	0.0869954	0.00130316	TRUE	0	HF
Citrate || id:met-d-Citrate	0.0320797	0.000485731	TRUE	0	HF
Phospholipids in medium HDL || id:met-d-M_HDL_PL	0.0658698	0.000966374	TRUE	0	HF
Phospholipids in large VLDL || id:met-d-L_VLDL_PL	0.0778245	0.00136685	TRUE	0	HF
Ratio of polyunsaturated fatty acids to total fatty acids || id:met-d-PUFA_pct	0.0428179	0.00092215	TRUE	0	HF
Cholesteryl esters in small HDL || id:met-d-S_HDL_CE	0.0458143	0.000637699	TRUE	0	HF
3-Hydroxybutyrate || id:met-d-bOHbutyrate	0.00905427	0.000148628	TRUE	1.00685e-160	HF
Leucine || id:met-d-Leu	0.0111848	0.000153788	TRUE	2.79583e-203	HF
Ratio of omega-3 fatty acids to total fatty acids || id:met-d-Omega_3_pct	0.0924156	0.000368267	TRUE	0	HF
Total lipids in small LDL || id:met-d-S_LDL_L	0.0479992	0.00121976	TRUE	0	HF
Linoleic acid || id:met-d-LA	0.0484155	0.00132107	TRUE	0	HF
Triglycerides in large HDL || id:met-d-L_HDL_TG	0.101857	0.00121242	TRUE	0	HF
Cholesteryl esters in large VLDL || id:met-d-L_VLDL_CE	0.065286	0.00119984	TRUE	0	HF
Phospholipids in large HDL || id:met-d-L_HDL_PL	0.111656	0.000948352	TRUE	0	HF
Acetate || id:met-d-Acetate	0.00470878	0.000236079	TRUE	3.58231e-67	HF
Concentration of small VLDL particles || id:met-d-S_VLDL_P	0.0762175	0.0013161	TRUE	0	HF
Phenylalanine || id:met-d-Phe	0.011023	6.94916e-05	TRUE	1.20995e-217	HF
Tyrosine || id:met-d-Tyr	0.0286793	0.000426982	TRUE	0	HF
Phosphatidylcholines || id:met-d-Phosphatidylc	0.0670868	0.00117322	TRUE	0	HF
Docosahexaenoic acid || id:met-d-DHA	0.0705924	0.000634838	TRUE	0	HF
Free cholesterol in very small VLDL || id:met-d-XS_VLDL_FC	0.0784766	0.00119814	TRUE	0	HF
Ratio of docosahexaenoic acid to total fatty acids || id:met-d-DHA_pct	0.0528859	0.000754518	TRUE	0	HF
Valine || id:met-d-Val	0.0155818	0.000105477	TRUE	6.85878e-306	HF
Polyunsaturated fatty acids || id:met-d-PUFA	0.0631062	0.00147081	TRUE	0	HF
Acetoacetate || id:met-d-Acetoacetate	0.00401885	0.000109785	TRUE	2.72522e-66	HF
Lactate || id:met-d-Lactate	0.00618857	0.00020001	TRUE	8.03177e-98	HF
Triglycerides in small HDL || id:met-d-S_HDL_TG	0.079482	0.000543088	TRUE	0	Stroke
Triglycerides in large LDL || id:met-d-L_LDL_TG	0.0818928	0.000491586	TRUE	0	Stroke
Triglycerides in IDL || id:met-d-IDL_TG	0.0917145	0.000432548	TRUE	0	Stroke
Triglycerides in small VLDL || id:met-d-S_VLDL_TG	0.0875368	0.000511726	TRUE	0	Stroke
Triglycerides in very small VLDL || id:met-d-XS_VLDL_TG	0.091653	0.000536041	TRUE	0	Stroke
Triglycerides in LDL || id:met-d-LDL_TG	0.0804286	0.000532876	TRUE	0	Stroke
Creatinine || id:met-d-Creatinine	0.0292433	0.000320518	TRUE	0	Stroke
Triglycerides in medium LDL || id:met-d-M_LDL_TG	0.0769293	0.000522051	TRUE	0	Stroke
Isoleucine || id:met-d-Ile	0.00765104	2.98081e-05	TRUE	4.26946e-161	Stroke
Leucine || id:met-d-Leu	0.0111848	8.6092e-05	TRUE	9.17007e-223	Stroke
Valine || id:met-d-Val	0.0166084	5.41957e-05	TRUE	0	Stroke
Ratio of polyunsaturated fatty acids to total fatty acids || id:met-d-PUFA_pct	0.0421573	0.000360704	TRUE	0	Stroke
Ratio of omega-6 fatty acids to total fatty acids || id:met-d-Omega_6_pct	0.0446831	0.000423101	TRUE	0	Stroke
Triglycerides in medium HDL || id:met-d-M_HDL_TG	0.0719901	0.000420048	TRUE	0	Stroke
Linoleic acid || id:met-d-LA	0.044093	0.000558837	TRUE	0	Stroke
Phospholipids in small HDL || id:met-d-S_HDL_PL	0.0427503	0.000525298	TRUE	0	Stroke
Phosphoglycerides || id:met-d-Phosphoglyc	0.0561447	0.000912167	TRUE	0	Stroke
Phosphatidylcholines || id:met-d-Phosphatidylc	0.0629422	0.000660738	TRUE	0	Stroke
Triglycerides in very large HDL || id:met-d-XL_HDL_TG	0.0961205	0.0005407	TRUE	0	Stroke
Saturated fatty acids || id:met-d-SFA	0.0505373	0.000465366	TRUE	0	Stroke
Triglycerides in small LDL || id:met-d-S_LDL_TG	0.0830673	0.000605042	TRUE	0	Stroke
Free cholesterol in small HDL || id:met-d-S_HDL_FC	0.040901	0.000558865	TRUE	0	Stroke
Total lipids in small HDL || id:met-d-S_HDL_L	0.040831	0.000499646	TRUE	0	Stroke
Total fatty acids || id:met-d-Total_FA	0.0623636	0.000504778	TRUE	0	Stroke
Triglycerides in large HDL || id:met-d-L_HDL_TG	0.100111	0.000392562	TRUE	0	Stroke
Phospholipids in medium HDL || id:met-d-M_HDL_PL	0.0612518	0.000557912	TRUE	0	Stroke
Monounsaturated fatty acids || id:met-d-MUFA	0.0665469	0.00045522	TRUE	0	Stroke
Total cholines || id:met-d-Cholines	0.0559294	0.000946469	TRUE	0	Stroke
Polyunsaturated fatty acids || id:met-d-PUFA	0.0608593	0.00063292	TRUE	0	Stroke
Omega-6 fatty acids || id:met-d-Omega_6	0.0480535	0.000590755	TRUE	0	Stroke
Phospholipids in large HDL || id:met-d-L_HDL_PL	0.106921	0.000568707	TRUE	0	Stroke
Free cholesterol in large HDL || id:met-d-L_HDL_FC	0.109689	0.000807841	TRUE	0	Stroke
Concentration of large HDL particles || id:met-d-L_HDL_P	0.109194	0.000751448	TRUE	0	Stroke
Total lipids in large HDL || id:met-d-L_HDL_L	0.113147	0.000817361	TRUE	0	Stroke
Cholesterol in large HDL || id:met-d-L_HDL_C	0.113351	0.000827357	TRUE	0	Stroke
Cholesteryl esters in large HDL || id:met-d-L_HDL_CE	0.114219	0.000875439	TRUE	0	Stroke
Average diameter for HDL particles || id:met-d-HDL_size	0.0869185	0.000822572	TRUE	0	Stroke
Citrate || id:met-d-Citrate	0.0308954	0.000365049	TRUE	0	Stroke
Ratio of monounsaturated fatty acids to total fatty acids || id:met-d-MUFA_pct	0.0751226	0.000334548	TRUE	0	Stroke
VLDL cholesterol || id:met-d-VLDL_C	0.0554731	0.000674339	TRUE	0	Stroke
Cholesteryl esters in medium LDL || id:met-d-M_LDL_CE	0.0430624	0.000493031	TRUE	0	Stroke
Concentration of medium VLDL particles || id:met-d-M_VLDL_P	0.0506578	0.000651498	TRUE	0	Stroke
Cholesteryl esters in small VLDL || id:met-d-S_VLDL_CE	0.06613	0.000554901	TRUE	0	Stroke
Concentration of very small VLDL particles || id:met-d-XS_VLDL_P	0.0730576	0.000552072	TRUE	0	Stroke
Phospholipids in medium VLDL || id:met-d-M_VLDL_PL	0.0531503	0.000493266	TRUE	0	Stroke
Cholesterol in small VLDL || id:met-d-S_VLDL_C	0.0608048	0.000563047	TRUE	0	Stroke
Concentration of medium LDL particles || id:met-d-M_LDL_P	0.0406568	0.000474103	TRUE	0	Stroke
Free cholesterol in small VLDL || id:met-d-S_VLDL_FC	0.0511452	0.000520596	TRUE	0	Stroke
Free cholesterol in medium VLDL || id:met-d-M_VLDL_FC	0.0507277	0.000505647	TRUE	0	Stroke
Concentration of small LDL particles || id:met-d-S_LDL_P	0.0479855	0.00048492	TRUE	0	Stroke
Concentration of small VLDL particles || id:met-d-S_VLDL_P	0.0735779	0.000646104	TRUE	0	Stroke
Phospholipids in small VLDL || id:met-d-S_VLDL_PL	0.0605894	0.000767928	TRUE	0	Stroke
Total lipids in small VLDL || id:met-d-S_VLDL_L	0.0686394	0.000620228	TRUE	0	Stroke
Total lipids in very small VLDL || id:met-d-XS_VLDL_L	0.0803231	0.000575328	TRUE	0	Stroke
Cholesteryl esters in small LDL || id:met-d-S_LDL_CE	0.0459859	0.00067618	TRUE	0	Stroke
Apolipoprotein B || id:met-d-ApoB	0.0489225	0.000694094	TRUE	0	Stroke
Phospholipids in very small VLDL || id:met-d-XS_VLDL_PL	0.0837101	0.000593094	TRUE	0	Stroke
Free cholesterol in small LDL || id:met-d-S_LDL_FC	0.0482955	0.000705783	TRUE	0	Stroke
Degree of unsaturation || id:met-d-Unsaturation	0.0837946	0.000330366	TRUE	0	Stroke
3-Hydroxybutyrate || id:met-d-bOHbutyrate	0.00879266	9.72324e-05	TRUE	9.9635e-169	Stroke
Ratio of docosahexaenoic acid to total fatty acids || id:met-d-DHA_pct	0.0518111	0.000254413	TRUE	0	Stroke
Ratio of apolipoprotein B to apolipoprotein A1 || id:met-d-ApoB_by_ApoA1	0.0506646	0.000574476	TRUE	0	Stroke
Cholesterol in medium HDL || id:met-d-M_HDL_C	0.0760297	0.000619886	TRUE	0	Stroke
Triglycerides in HDL || id:met-d-HDL_TG	0.0790275	0.000434759	TRUE	0	Stroke
Free cholesterol in very small VLDL || id:met-d-XS_VLDL_FC	0.0754979	0.000580079	TRUE	0	Stroke
Phospholipids in IDL || id:met-d-IDL_PL	0.0590287	0.000751597	TRUE	0	Stroke
Concentration of large LDL particles || id:met-d-L_LDL_P	0.0499872	0.000635764	TRUE	0	Stroke
Apolipoprotein A1 || id:met-d-ApoA1	0.0725172	0.000899395	TRUE	0	Stroke
Free cholesterol in medium HDL || id:met-d-M_HDL_FC	0.0805016	0.00101755	TRUE	0	Stroke
Cholesteryl esters in medium HDL || id:met-d-M_HDL_CE	0.0582365	0.000688183	TRUE	0	Stroke
Concentration of medium HDL particles || id:met-d-M_HDL_P	0.0695064	0.000629601	TRUE	0	Stroke
Omega-3 fatty acids || id:met-d-Omega_3	0.097313	0.000416156	TRUE	0	Stroke
Glucose || id:met-d-Glucose	0.014431	0.000550726	TRUE	1.99872e-224	Stroke
Ratio of triglycerides to phosphoglycerides || id:met-d-TG_by_PG	0.0861779	0.000590955	TRUE	0	Stroke
Cholesterol in very small VLDL || id:met-d-XS_VLDL_C	0.0667165	0.000771503	TRUE	0	Stroke
Cholesteryl esters in IDL || id:met-d-IDL_CE	0.0481804	0.000757129	TRUE	0	Stroke
Concentration of very large HDL particles || id:met-d-XL_HDL_P	0.104497	0.00103394	TRUE	0	Stroke
Cholesterol in IDL || id:met-d-IDL_C	0.0498121	0.000767471	TRUE	0	Stroke
Cholesteryl esters in very small VLDL || id:met-d-XS_VLDL_CE	0.0642727	0.000683251	TRUE	0	Stroke
Cholesteryl esters in medium VLDL || id:met-d-M_VLDL_CE	0.0432099	0.000689178	TRUE	0	Stroke
Total lipids in IDL || id:met-d-IDL_L	0.0521505	0.000742834	TRUE	0	Stroke
Total free cholesterol || id:met-d-Total_FC	0.0462443	0.000723819	TRUE	0	Stroke
Phospholipids in small LDL || id:met-d-S_LDL_PL	0.0502215	0.000762677	TRUE	0	Stroke
Phospholipids in large LDL || id:met-d-L_LDL_PL	0.0411235	0.000696885	TRUE	0	Stroke
Ratio of saturated fatty acids to total fatty acids || id:met-d-SFA_pct	0.0140986	0.00019031	TRUE	8.19473e-264	Stroke
Cholesterol in medium VLDL || id:met-d-M_VLDL_C	0.044109	0.000660176	TRUE	0	Stroke
Remnant cholesterol (non-HDL, non-LDL -cholesterol) || id:met-d-Remnant_C	0.0468995	0.00065998	TRUE	0	Stroke
Concentration of IDL particles || id:met-d-IDL_P	0.0455116	0.00071854	TRUE	0	Stroke
Free cholesterol in medium LDL || id:met-d-M_LDL_FC	0.0419081	0.00064436	TRUE	0	Stroke
Free cholesterol in large LDL || id:met-d-L_LDL_FC	0.0458916	0.000737199	TRUE	0	Stroke
Cholesterol in large LDL || id:met-d-L_LDL_C	0.043032	0.000679865	TRUE	0	Stroke
Total esterified cholesterol || id:met-d-Total_CE	0.0456128	0.000713168	TRUE	0	Stroke
Cholesterol in small LDL || id:met-d-S_LDL_C	0.0441447	0.000715966	TRUE	0	Stroke
LDL cholesterol || id:met-d-LDL_C	0.0414138	0.000649379	TRUE	0	Stroke
Total cholesterol || id:met-d-Total_C	0.0457836	0.000719645	TRUE	0	Stroke
Free cholesterol in IDL || id:met-d-IDL_FC	0.053441	0.000895594	TRUE	0	Stroke
Sphingomyelins || id:met-d-Sphingomyelins	0.0561098	0.000956651	TRUE	0	Stroke
Total lipids in small LDL || id:met-d-S_LDL_L	0.0460229	0.000669014	TRUE	0	Stroke
Cholesterol in medium LDL || id:met-d-M_LDL_C	0.0411578	0.000633583	TRUE	0	Stroke
Total lipids in large LDL || id:met-d-L_LDL_L	0.0433738	0.000651426	TRUE	0	Stroke
Total lipids in medium LDL || id:met-d-M_LDL_L	0.0426329	0.000645999	TRUE	0	Stroke
Cholesteryl esters in large LDL || id:met-d-L_LDL_CE	0.0423202	0.000655438	TRUE	0	Stroke
Phospholipids in medium LDL || id:met-d-M_LDL_PL	0.0442955	0.000646984	TRUE	0	Stroke
Cholesteryl esters in large VLDL || id:met-d-L_VLDL_CE	0.0640053	0.000607682	TRUE	0	Stroke
Cholesteryl esters in very large VLDL || id:met-d-XL_VLDL_CE	0.0631537	0.000607003	TRUE	0	Stroke
HDL cholesterol || id:met-d-HDL_C	0.0925914	0.000825447	TRUE	0	Stroke
Average diameter for LDL particles || id:met-d-LDL_size	0.0265896	0.000367559	TRUE	0	Stroke
Albumin || id:met-d-Albumin	0.0197865	0.000345258	TRUE	0	Stroke
Cholesterol in chylomicrons and extremely large VLDL || id:met-d-XXL_VLDL_C	0.0764121	0.00043465	TRUE	0	Stroke
Concentration of very large VLDL particles || id:met-d-XL_VLDL_P	0.0785202	0.000446972	TRUE	0	Stroke
Phospholipids in very large VLDL || id:met-d-XL_VLDL_PL	0.0760251	0.000471269	TRUE	0	Stroke
Total triglycerides || id:met-d-Total_TG	0.0779387	0.00053489	TRUE	0	Stroke
Total lipids in very large VLDL || id:met-d-XL_VLDL_L	0.0763939	0.000452824	TRUE	0	Stroke
Cholesteryl esters in chylomicrons and extremely large VLDL || id:met-d-XXL_VLDL_CE	0.0788909	0.000377261	TRUE	0	Stroke
Glycoprotein acetyls || id:met-d-GlycA	0.0424907	0.000659591	TRUE	0	Stroke
Total lipids in chylomicrons and extremely large VLDL || id:met-d-XXL_VLDL_L	0.0716795	0.000451017	TRUE	0	Stroke
Cholesterol in very large VLDL || id:met-d-XL_VLDL_C	0.0711904	0.000433215	TRUE	0	Stroke
Phospholipids in large VLDL || id:met-d-L_VLDL_PL	0.0772496	0.000551577	TRUE	0	Stroke
Free cholesterol in chylomicrons and extremely large VLDL || id:met-d-XXL_VLDL_FC	0.0768419	0.000459637	TRUE	0	Stroke
Triglycerides in large VLDL || id:met-d-L_VLDL_TG	0.0731151	0.000453181	TRUE	0	Stroke
Triglycerides in very large VLDL || id:met-d-XL_VLDL_TG	0.0781407	0.000498952	TRUE	0	Stroke
Phospholipids in chylomicrons and extremely large VLDL || id:met-d-XXL_VLDL_PL	0.0765749	0.000435751	TRUE	0	Stroke
Free cholesterol in very large VLDL || id:met-d-XL_VLDL_FC	0.0737565	0.000432759	TRUE	0	Stroke
Average diameter for VLDL particles || id:met-d-VLDL_size	0.0939537	0.000511532	TRUE	0	Stroke
Triglycerides in VLDL || id:met-d-VLDL_TG	0.078764	0.000489349	TRUE	0	Stroke
Concentration of large VLDL particles || id:met-d-L_VLDL_P	0.0754039	0.000531058	TRUE	0	Stroke
Free cholesterol in large VLDL || id:met-d-L_VLDL_FC	0.0749176	0.000465966	TRUE	0	Stroke
Concentration of chylomicrons and extremely large VLDL particles || id:met-d-XXL_VLDL_P	0.0728026	0.000463331	TRUE	0	Stroke
Total lipids in large VLDL || id:met-d-L_VLDL_L	0.0731436	0.000507404	TRUE	0	Stroke
Histidine || id:met-d-His	0.00994494	0.000164939	TRUE	6.15906e-181	Stroke
Alanine || id:met-d-Ala	0.019326	0.000257727	TRUE	0	Stroke
Total lipids in medium HDL || id:met-d-M_HDL_L	0.0651552	0.000668222	TRUE	0	Stroke
Total lipids in very large HDL || id:met-d-XL_HDL_L	0.0942487	0.000977516	TRUE	0	Stroke
Cholesteryl esters in very large HDL || id:met-d-XL_HDL_CE	0.101522	0.000844948	TRUE	0	Stroke
Cholesterol in large VLDL || id:met-d-L_VLDL_C	0.0714393	0.000420649	TRUE	0	Stroke
Phospholipids in very large HDL || id:met-d-XL_HDL_PL	0.0940234	0.000643461	TRUE	0	Stroke
Cholesterol in very large HDL || id:met-d-XL_HDL_C	0.0993519	0.000863909	TRUE	0	Stroke
Total lipids in medium VLDL || id:met-d-M_VLDL_L	0.0536888	0.000653312	TRUE	0	Stroke
Free cholesterol in very large HDL || id:met-d-XL_HDL_FC	0.0771151	0.000865728	TRUE	0	Stroke
Ratio of linoleic acid to total fatty acids || id:met-d-LA_pct	0.0336263	0.000220423	TRUE	0	Stroke
Glutamine || id:met-d-Gln	0.0451392	0.000270311	TRUE	0	Stroke
Cholesteryl esters in small HDL || id:met-d-S_HDL_CE	0.044862	0.000417417	TRUE	0	Stroke
Concentration of small HDL particles || id:met-d-S_HDL_P	0.0380353	0.000254624	TRUE	0	Stroke
Docosahexaenoic acid || id:met-d-DHA	0.0691729	0.000300871	TRUE	0	Stroke
Tyrosine || id:met-d-Tyr	0.0269896	0.000150297	TRUE	0	Stroke
Ratio of omega-3 fatty acids to total fatty acids || id:met-d-Omega_3_pct	0.0918273	0.000322232	TRUE	0	Stroke
Cholesterol in small HDL || id:met-d-S_HDL_C	0.0384583	0.000424783	TRUE	0	Stroke
Acetoacetate || id:met-d-Acetoacetate	0.00401885	3.61382e-05	TRUE	1.1305e-79	Stroke
Acetate || id:met-d-Acetate	0.00421723	0.000311986	TRUE	1.02226e-54	Stroke
Lactate || id:met-d-Lactate	0.00401122	0.000271221	TRUE	8.6947e-54	Stroke
Phenylalanine || id:met-d-Phe	0.00977142	7.09438e-05	TRUE	9.62223e-196	Stroke

## Sheet: Table S5
Table S5. Multivariable MR result for analytes only associated with CHD in the primary analysis.
Exposure	Outcome	nsnp	b	se	pval
Cholesteryl esters in IDL || id:met-d-IDL_CE	Coronary heart disease || id:ieu-a-7	48	0.886407	0.216722	4.31266e-05
Triglycerides in medium LDL || id:met-d-M_LDL_TG	Coronary heart disease || id:ieu-a-7	57	0.487138	0.220905	0.0274404
Polyunsaturated fatty acids || id:met-d-PUFA	Coronary heart disease || id:ieu-a-7	48	-0.088208	0.205206	0.667303
Triglycerides in small HDL || id:met-d-S_HDL_TG	Coronary heart disease || id:ieu-a-7	54	-0.306418	0.252148	0.224278
Sphingomyelins || id:met-d-Sphingomyelins	Coronary heart disease || id:ieu-a-7	53	-0.720398	0.324382	0.0263622
Free cholesterol in very small VLDL || id:met-d-XS_VLDL_FC	Coronary heart disease || id:ieu-a-7	53	0.115166	0.141104	0.414398

## Sheet: Table S6
Table S6. Multivariable MR result for analytes only associated with heart failure in the primary analysis.
Exposure	Outcome	nsnp	b	se	pval
Acetoacetate || id:met-d-Acetoacetate	Heart failure || id:ebi-a-GCST009541	2	0.179951	0.23606	0.445875
Total lipids in chylomicrons and extremely large VLDL || id:met-d-XXL_VLDL_L	Heart failure || id:ebi-a-GCST009541	47	-0.16965	0.0491524	0.00055745

## Sheet: Table S7
Table S7. Multivariable MR result for analytes only associated with CHD and heart failure in the primary analysis and CHD as an outcome.
Exposure	Outcome	nsnp	b	se	pval
HDL cholesterol || id:met-d-HDL_C	Coronary heart disease || id:ieu-a-7	71	-0.259156	0.0782488	0.000926487
Cholesterol in large LDL || id:met-d-L_LDL_C	Coronary heart disease || id:ieu-a-7	39	0.627805	0.248182	0.0114189
Triglycerides in LDL || id:met-d-LDL_TG	Coronary heart disease || id:ieu-a-7	58	0.0432733	0.0591316	0.464283
Cholesterol in medium VLDL || id:met-d-M_VLDL_C	Coronary heart disease || id:ieu-a-7	40	-0.0675206	0.245457	0.783254

## Sheet: Table S8
Table S8. Multivariable MR result for analytes only associated with CHD and heart failure in the primary analysis and heart failure as an outcome.
Exposure	Outcome	nsnp	b	se	pval
HDL cholesterol || id:met-d-HDL_C	Heart failure || id:ebi-a-GCST009541	68	-0.11362	0.0609334	0.062229
LDL cholesterol || id:met-d-LDL_C	Heart failure || id:ebi-a-GCST009541	36	0.153214	0.116836	0.189736
Triglycerides in LDL || id:met-d-LDL_TG	Heart failure || id:ebi-a-GCST009541	52	0.0629682	0.0729289	0.387907
Cholesterol in small VLDL || id:met-d-S_VLDL_C	Heart failure || id:ebi-a-GCST009541	47	-0.0370644	0.154801	0.81077

## Sheet: Table S9
Table S9. The association of two analytes of interest with IMT and IMGSM.
Analyte	b	95%CI lower	95%CI upper	pval	Measurement
ApoB/ApoA1	0.006	-0.007	0.02	0.334362	IMT
M-HDL-C	0.002	-0.011	0.016	0.724749	IMT
ApoB/ApoA1	-1.397	-2.903	0.109	0.0696764	IMGSM
M-HDL-C	0.31	-1.211	1.83	0.689856	IMGSM
